# Supplementary material for: The landscape of isoform switches in sepsis: a multicenter cohort study
Source: Sci Rep. 2022 Jun 17;12:10276. doi: 10.1038/s41598-022-14231-9 (PMC9205547; doi:10.1038/s41598-022-14231-9)
Supplement: Supplementary file 1 — Supplementary Information 1. [file 41598_2022_14231_MOESM1_ESM.xlsx]

## Sheet: Sheet1
Sample	Raw Data		Valid Data		Valid Ratio(reads)	Q20%	Q30%	GC content%
	Read	Base	Read	Base
HuZhou_1_d1	96572848	14.49G	92509770	13.88G	95.79	99.99	98.54	50.5
HuZhou_2_d1	80075142	12.01G	76963146	11.54G	96.11	99.99	98.39	48
HuZhou_3_d1	89640866	13.45G	85094854	12.76G	94.93	99.99	98.39	48
HuZhou_4_d1	91787740	13.77G	87766422	13.16G	95.62	99.98	98.37	47
JinHua_10_d1	95251460	14.29G	91852198	13.78G	96.43	99.98	98.33	51.5
JinHua_11_d1	86135326	12.92G	82893206	12.43G	96.24	99.98	98.22	48.5
JinHua_12_d1	93777584	14.07G	90493638	13.57G	96.5	99.98	98.24	50
JinHua_13_d1	93006644	13.95G	89933166	13.49G	96.7	99.98	98.17	50.5
JinHua_14_d1	77091602	11.56G	73712128	11.06G	95.62	99.98	95.73	48
JinHua_15_d1	96645836	14.50G	92182156	13.83G	95.38	99.99	98.42	49
JinHua_16_d1	95892120	14.38G	91759102	13.76G	95.69	99.99	98.32	45
JinHua_17_d1	92740828	13.91G	89358714	13.40G	96.35	99.99	98.33	49
JinHua_18_d1	97642728	14.65G	94240668	14.14G	96.52	99.98	98.28	49
JinHua_1_d1	90919136	13.64G	87805086	13.17G	96.57	99.99	98.48	51
JinHua_2_d1	92692836	13.90G	89592182	13.44G	96.65	99.99	98.35	52
JinHua_3_d1	90036008	13.51G	87227090	13.08G	96.88	99.99	98.44	50
JinHua_4_d1	90820266	13.62G	86755092	13.01G	95.52	99.99	98.31	50
JinHua_5_d1	84388692	12.66G	81380232	12.21G	96.43	99.99	98.36	50.5
JinHua_6_d1	90682286	13.60G	87673514	13.15G	96.68	99.98	98.4	51
JinHua_7_d1	89749478	13.46G	87055338	13.06G	97	99.99	98.39	51
JinHua_8_d1	93796760	14.07G	90623382	13.59G	96.62	99.99	98.48	48
JinHua_9_d1	89153272	13.37G	86418152	12.96G	96.93	99.99	98.38	50
SSR_10_d1	76985456	11.55G	74261592	11.14G	96.46	99.98	96.17	47
SSR_11_d1	90837662	13.63G	87393468	13.11G	96.21	99.98	96.64	49
SSR_12_d1	87518324	13.13G	84080318	12.61G	96.07	99.98	96.41	49
SSR_13_d1	85927740	12.89G	81963032	12.29G	95.39	99.98	95.83	46
SSR_14_d1	88846250	13.33G	85228240	12.78G	95.93	99.98	96.69	48
SSR_15_d1	78745430	11.81G	75128236	11.27G	95.41	99.98	96.26	49.5
SSR_16_d1	87244376	13.09G	79023718	11.85G	90.58	99.98	95.97	49
SSR_17_d1	95987678	14.40G	91516134	13.73G	95.34	99.98	96.49	48
SSR_18_d1	73538148	11.03G	69504530	10.43G	94.51	99.98	96.16	48
SSR_19_d1	94519312	14.18G	89087536	13.36G	94.25	99.98	96.21	47
SSR_1_d1	84397852	12.66G	77031338	11.55G	91.27	99.99	99.2	45.5
SSR_20_d1	97264472	14.59G	91888994	13.78G	94.47	99.98	96.48	48
SSR_21_d1	90282760	13.54G	85733170	12.86G	94.96	99.99	98.89	46
SSR_22_d1	76020984	11.40G	72227558	10.83G	95.01	99.98	95.64	48
SSR_23_d1	95176678	14.28G	91246776	13.69G	95.87	99.98	95.9	49
SSR_24_d1	88840802	13.33G	84428452	12.66G	95.03	99.98	96.54	46
SSR_25_d1	93319538	14.00G	88870104	13.33G	95.23	99.98	96.03	45
SSR_26_d1	81932216	12.29G	77666804	11.65G	94.79	99.98	96.07	47
SSR_2_d1	97762510	14.66G	88716708	13.31G	90.75	99.99	98.28	46.5
SSR_3_d1	94859714	14.23G	90314904	13.55G	95.21	99.99	98.41	46
SSR_4_d1	87176848	13.08G	83461348	12.52G	95.74	99.99	98.23	46
SSR_5_d1	91637924	13.75G	87537242	13.13G	95.53	99.99	98.13	46
SSR_6_d1	88987926	13.35G	82989904	12.45G	93.26	99.99	98.5	46
SSR_7_d1	77272518	11.59G	74622900	11.19G	96.57	99.98	96.23	50
SSR_8_d1	90847790	13.63G	87299818	13.09G	96.09	99.98	96.49	49.5
SSR_9_d1	83135192	12.47G	80254118	12.04G	96.53	99.98	96.61	50
HuZhou_1_d3	93682790	14.05G	89286202	13.39G	95.31	99.99	98.44	50.5
HuZhou_2_d3	97960126	14.69G	93768378	14.07G	95.72	99.99	98.45	48
HuZhou_3_d3	95315420	14.30G	90287440	13.54G	94.72	99.99	98.45	48
HuZhou_4_d3	90498382	13.57G	86603832	12.99G	95.7	99.98	98.36	47
JinHua_10_d3	93412820	14.01G	90246816	13.54G	96.61	99.99	98.35	50.5
JinHua_11_d3	91618630	13.74G	88437938	13.27G	96.53	99.99	98.34	51
JinHua_12_d3	92685406	13.90G	90003786	13.50G	97.11	99.99	98.26	52.5
JinHua_13_d3	95946676	14.39G	92887068	13.93G	96.81	99.98	98.08	49.5
JinHua_14_d3	83758288	12.56G	79916830	11.99G	95.41	99.98	96.45	50
JinHua_15_d3	90745104	13.61G	86595750	12.99G	95.43	99.98	96.03	48.5
JinHua_16_d3	94180256	14.13G	91026734	13.65G	96.65	99.99	98.42	51
JinHua_17_d3	93242858	13.99G	89874694	13.48G	96.39	99.99	98.31	50.5
JinHua_18_d3	96519506	14.48G	92629220	13.89G	95.97	99.98	97.99	58
JinHua_1_d3	97078012	14.56G	93225520	13.98G	96.03	99.99	98.38	49.5
JinHua_2_d3	88739130	13.31G	85579404	12.84G	96.44	99.99	98.51	50.5
JinHua_3_d3	93546132	14.03G	90399056	13.56G	96.64	99.99	98.39	51
JinHua_4_d3	97870046	14.68G	92579894	13.89G	94.59	99.98	98.22	52
JinHua_5_d3	94225068	14.13G	90764766	13.61G	96.33	99.98	98.45	49
JinHua_6_d3	92395602	13.86G	88882306	13.33G	96.2	99.98	98.32	50
JinHua_7_d3	83522856	12.53G	80669428	12.10G	96.58	99.98	98.26	50.5
JinHua_8_d3	90291212	13.54G	86839448	13.03G	96.18	99.99	98.34	48
JinHua_9_d3	92818086	13.92G	89996626	13.50G	96.96	99.99	98.32	52.5
SSR_10_d3	90669780	13.60G	87417622	13.11G	96.41	99.98	96.63	49
SSR_11_d3	95466118	14.32G	91061156	13.66G	95.39	99.98	96.53	50
SSR_12_d3	95539724	14.33G	90020358	13.50G	94.22	99.98	96.07	46
SSR_13_d3	89333100	13.40G	85060816	12.76G	95.22	99.98	96.19	46
SSR_14_d3	90892480	13.63G	87071572	13.06G	95.8	99.98	96.55	49
SSR_15_d3	71837964	10.78G	68567094	10.29G	95.45	99.98	96.55	50
SSR_16_d3	90744424	13.61G	81600852	12.24G	89.92	99.98	96.21	47
SSR_17_d3	76554728	11.48G	72530670	10.88G	94.74	99.98	96.57	51
SSR_18_d3	96036258	14.41G	91453736	13.72G	95.23	99.98	96.4	48.5
SSR_19_d3	95668310	14.35G	90991088	13.65G	95.11	99.98	96.75	47
SSR_1_d3	86502650	12.98G	82126266	12.32G	94.94	99.99	99.06	44.5
SSR_20_d3	75974566	11.40G	71569116	10.74G	94.2	99.98	95.91	47
SSR_21_d3	72384670	10.86G	68609040	10.29G	94.78	99.98	96.46	49
SSR_22_d3	77664422	11.65G	73853336	11.08G	95.09	99.98	95.63	46
SSR_23_d3	88760106	13.31G	85052738	12.76G	95.82	99.98	96.27	49
SSR_24_d3	75837146	11.38G	71773780	10.77G	94.64	99.98	95.85	47
SSR_25_d3	75729050	11.36G	72155378	10.82G	95.28	99.98	96.14	46
SSR_26_d3	76584508	11.49G	72764768	10.91G	95.01	99.98	96.22	48
SSR_2_d3	89641048	13.45G	86271810	12.94G	96.24	99.99	98.28	45.5
SSR_3_d3	91061968	13.66G	86290776	12.94G	94.76	99.99	98.26	46.5
SSR_4_d3	89080486	13.36G	84278384	12.64G	94.61	99.99	98.09	45.5
SSR_5_d3	91771702	13.77G	86861258	13.03G	94.65	99.99	98.05	46.5
SSR_6_d3	79133682	11.87G	74544476	11.18G	94.2	99.99	98.38	45
SSR_7_d3	89938226	13.49G	86595296	12.99G	96.28	99.98	96.56	49
SSR_8_d3	91215106	13.68G	88271466	13.24G	96.77	99.98	96.87	50
SSR_9_d3	97588870	14.64G	93475560	14.02G	95.79	99.98	96.68	51
HuZhou_1_d5	97029810	14.55G	92630710	13.89G	95.47	99.99	98.41	49
HuZhou_2_d5	89842770	13.48G	86153894	12.92G	95.89	99.99	98.51	48
HuZhou_3_d5	96217826	14.43G	90816048	13.62G	94.39	99.99	98.46	47
HuZhou_4_d5	90475780	13.57G	86582242	12.99G	95.7	99.99	98.34	47
JinHua_10_d5	91410490	13.71G	88377112	13.26G	96.68	99.99	98.28	51
JinHua_11_d5	89756882	13.46G	85890298	12.88G	95.69	99.99	98.31	50
JinHua_12_d5	88208088	13.23G	85070654	12.76G	96.44	99.99	98.42	49.5
JinHua_13_d5	91590916	13.74G	88514380	13.28G	96.64	99.98	97.98	50.5
JinHua_14_d5	95996952	14.40G	92088154	13.81G	95.93	99.98	98.1	51
JinHua_15_d5	76392220	11.46G	73082950	10.96G	95.67	99.98	96.29	48.5
JinHua_16_d5	95487910	14.32G	92643918	13.90G	97.02	99.99	98.4	51
JinHua_17_d5	96412528	14.46G	92870934	13.93G	96.33	99.98	98.19	50.5
JinHua_18_d5	91202728	13.68G	86945412	13.04G	95.33	99.98	98.17	54
JinHua_1_d5	82456442	12.37G	78856314	11.83G	95.63	99.99	98.25	47
JinHua_2_d5	90610710	13.59G	87602924	13.14G	96.68	99.99	98.48	51.5
JinHua_3_d5	90007192	13.50G	86890634	13.03G	96.54	99.99	98.43	50
JinHua_4_d5	90261874	13.54G	85116966	12.77G	94.3	99.98	98.12	53
JinHua_5_d5	96850152	14.53G	92548072	13.88G	95.56	99.99	98.37	51
JinHua_6_d5	92910558	13.94G	88832538	13.32G	95.61	99.99	98.38	50.5
JinHua_7_d5	65542520	9.83G	63321236	9.50G	96.61	99.98	98.28	50
JinHua_8_d5	97165720	14.57G	93262768	13.99G	95.98	99.98	98.37	47
JinHua_9_d5	92979298	13.95G	89766872	13.47G	96.55	99.99	98.32	54
SSR_10_d5	74360222	11.15G	71753668	10.76G	96.49	99.98	96.8	49
SSR_12_d5	89843322	13.48G	85357666	12.80G	95.01	99.98	96.04	46
SSR_13_d5	97791234	14.67G	92799064	13.92G	94.9	99.98	96.37	47
SSR_14_d5	92281472	13.84G	87775388	13.17G	95.12	99.98	96.05	47
SSR_15_d5	73474504	11.02G	70202604	10.53G	95.55	99.98	96.27	48
SSR_17_d5	95222732	14.28G	90780436	13.62G	95.33	99.98	96.03	49
SSR_18_d5	89686430	13.45G	85605204	12.84G	95.45	99.98	96.6	48
SSR_19_d5	95015254	14.25G	89362684	13.40G	94.05	99.98	96.27	47.5
SSR_1_d5	86083042	12.91G	80880336	12.13G	93.96	99.99	99.23	46.5
SSR_20_d5	91204350	13.68G	86004018	12.90G	94.3	99.98	96.5	48
SSR_21_d5	75396608	11.31G	71476976	10.72G	94.8	99.98	95.69	47.5
SSR_22_d5	86179880	12.93G	81975466	12.30G	95.12	99.98	96.1	47
SSR_23_d5	86732464	13.01G	83008256	12.45G	95.71	99.98	96.08	47
SSR_24_d5	91516622	13.73G	80749130	12.11G	88.23	99.98	96.36	49
SSR_25_d5	78304902	11.75G	74163062	11.12G	94.71	99.98	95.87	46
SSR_26_d5	70903620	10.64G	67577406	10.14G	95.31	99.98	96.46	48
SSR_2_d5	96085924	14.41G	90703618	13.61G	94.4	99.99	98.26	47
SSR_3_d5	85946570	12.89G	81476328	12.22G	94.8	99.99	98.15	46.5
SSR_4_d5	88982198	13.35G	85656128	12.85G	96.26	99.99	98.14	46.5
SSR_5_d5	93310408	14.00G	88301486	13.25G	94.63	99.99	98.22	46
SSR_6_d5	86020404	12.90G	80802950	12.12G	93.93	99.99	98.33	44.5
SSR_8_d5	80454642	12.07G	77458394	11.62G	96.28	99.98	95.89	49
SSR_9_d5	92556246	13.88G	88324764	13.25G	95.43	99.98	96.68	47
SSR_1_H	86378970	12.96G	82154528	12.32G	95.11	99.98	96.67	48
SSR_2_H	68505068	10.28G	65316924	9.80G	95.35	99.98	96.04	47.5
SSR_3_H	90980138	13.65G	84415332	12.66G	92.78	99.98	96.86	54.5
SSR_4_H	88965316	13.34G	83499324	12.52G	93.86	99.98	96.32	48
SSR_5_H	93802400	14.07G	88805788	13.32G	94.67	99.98	96.14	49
