# Supplementary material for: The landscape of isoform switches in sepsis: a multicenter cohort study
Source: Sci Rep. 2022 Jun 17;12:10276. doi: 10.1038/s41598-022-14231-9 (PMC9205547; doi:10.1038/s41598-022-14231-9)
Supplement: Supplementary file 2 — Supplementary Information 2. [file 41598_2022_14231_MOESM2_ESM.xlsx]

## Sheet: Sheet1
iso_ref	gene_ref	isoform_id	gene_id	condition_1	condition_2	gene_biotype	iso_biotype	gene_overall_mean	gene_value_1	gene_value_2	gene_stderr_1	gene_stderr_2	gene_log2_fold_change	gene_q_value	iso_overall_mean	iso_value_1	iso_value_2	iso_stderr_1	iso_stderr_2	iso_log2_fold_change	iso_q_value	IF_overall	IF1	IF2	dIF	isoform_switch_q_value	gene_switch_q_value	PTC	codingPotentialValue	codingPotential	domain_identified	signal_peptide_identified	idr_identified	IR	switchConsequencesGene	gene_name
isoComp_00009890	geneComp_00007206	ENST00000482091	MSTRG.10072	Ctrl	Sepsis	NA	NA	35.1601	10.2948	37.7502	2.48132	3.95695	1.87356	NA	5.04921	2.30854	5.33469	0.650042	0.518785	1.20489	NA	0.131698	0.2402	0.120396	-0.119804	0.00764076	0.00764076	NA	0.21612	FALSE	NA	NA	NA	1	TRUE	IDI1
isoComp_00009895	geneComp_00007206	MSTRG.10072.13	MSTRG.10072	Ctrl	Sepsis	NA	NA	35.1601	10.2948	37.7502	2.48132	3.95695	1.87356	NA	23.8629	1.53267	26.1889	1.19763	3.57064	4.08601	NA	0.681208	0.3788	0.712708	0.333908	0.0076708	0.00764076	NA	0.427967	FALSE	NA	NA	NA	0	TRUE	IDI1
isoComp_00010522	geneComp_00007404	ENST00000317350	MSTRG.10254	Ctrl	Sepsis	NA	NA	109.662	14.182	119.607	3.02081	14.3368	3.07528	NA	5.43738	0.0001	6.00376	0	4.34802	9.21777	NA	0.014434	0.0002	0.0159167	0.0157167	0.91225	1.05043e-06	FALSE	1	TRUE	yes	no	yes	0	TRUE	PFKFB3
isoComp_00010540	geneComp_00007404	ENST00000640683	MSTRG.10254	Ctrl	Sepsis	NA	NA	109.662	14.182	119.607	3.02081	14.3368	3.07528	NA	6.54511	0.193184	7.20677	0.111564	2.28951	5.15049	NA	0.0472642	0.021	0.05	0.029	1	1.05043e-06	FALSE	1	TRUE	yes	no	yes	0	TRUE	PFKFB3
isoComp_00010573	geneComp_00007404	MSTRG.10254.38	MSTRG.10254	Ctrl	Sepsis	NA	NA	109.662	14.182	119.607	3.02081	14.3368	3.07528	NA	11.0185	1.69729	11.9895	1.0777	2.97681	2.81319	NA	0.171792	0.2798	0.160542	-0.119258	0.0153544	1.05043e-06	FALSE	1	TRUE	yes	no	yes	0	TRUE	PFKFB3
isoComp_00010593	geneComp_00007404	MSTRG.10254.57	MSTRG.10254	Ctrl	Sepsis	NA	NA	109.662	14.182	119.607	3.02081	14.3368	3.07528	NA	4.89575	0.0001	5.40571	0	1.35425	9.06665	NA	0.048566	0.0646	0.0468958	-0.0177042	0.676231	1.05043e-06	FALSE	1	TRUE	yes	no	yes	0	TRUE	PFKFB3
isoComp_00010606	geneComp_00007404	MSTRG.10254.70	MSTRG.10254	Ctrl	Sepsis	NA	NA	109.662	14.182	119.607	3.02081	14.3368	3.07528	NA	8.79313	0.0001	9.70907	0	1.3857	9.91032	NA	0.0674528	0.047	0.0695833	0.0225833	1.05043e-06	1.05043e-06	FALSE	0.958847	TRUE	yes	no	yes	1	TRUE	PFKFB3
isoComp_00010608	geneComp_00007404	MSTRG.10254.74	MSTRG.10254	Ctrl	Sepsis	NA	NA	109.662	14.182	119.607	3.02081	14.3368	3.07528	NA	4.30456	0.554459	4.6952	0.174366	0.747145	3.05932	NA	0.0195283	0.0324	0.0181875	-0.0142125	0.00641548	1.05043e-06	NA	0.365294	FALSE	NA	NA	NA	2	TRUE	PFKFB3
isoComp_00010610	geneComp_00007404	MSTRG.10254.76	MSTRG.10254	Ctrl	Sepsis	NA	NA	109.662	14.182	119.607	3.02081	14.3368	3.07528	NA	29.1847	0.0001	32.2247	0	4.93424	11.64	NA	0.439585	0.208	0.463708	0.255708	1	1.05043e-06	NA	0.33591	FALSE	NA	NA	NA	1	TRUE	PFKFB3
isoComp_00011392	geneComp_00007595	ENST00000378458	MSTRG.10431	Ctrl	Sepsis	NA	NA	59.4916	47.0462	60.788	12.1772	3.27633	0.369639	NA	4.66147	11.7643	3.9216	3.51104	1.17053	-1.58245	NA	0.0471698	0.1438	0.0371042	-0.106696	0.00653166	0.00653166	FALSE	0.863495	TRUE	yes	no	yes	0	FALSE	FAM107B
isoComp_00011395	geneComp_00007595	ENST00000378467	MSTRG.10431	Ctrl	Sepsis	NA	NA	59.4916	47.0462	60.788	12.1772	3.27633	0.369639	NA	36.958	19.3994	38.787	5.03094	2.66118	0.999187	NA	0.692698	0.5154	0.711167	0.195767	0.00660512	0.00653166	FALSE	0.855504	TRUE	yes	no	yes	0	FALSE	FAM107B
isoComp_00014230	geneComp_00008361	ENST00000581486	MSTRG.11161	Ctrl	Sepsis	NA	NA	172.038	308.874	157.784	119.514	15.1637	-0.969019	NA	100.733	163.233	94.2229	51.6183	9.18137	-0.792722	NA	0.480509	0.4182	0.487	0.0688	1	2.82592e-06	FALSE	1	TRUE	yes	no	yes	0	TRUE	NCOA4
isoComp_00014236	geneComp_00008361	MSTRG.11161.11	MSTRG.11161	Ctrl	Sepsis	NA	NA	172.038	308.874	157.784	119.514	15.1637	-0.969019	NA	7.7856	0.0001	8.59659	0	4.51042	9.73494	NA	0.0457736	0	0.0505417	0.0505417	0.000208723	2.82592e-06	FALSE	1	TRUE	yes	no	yes	0	TRUE	NCOA4
isoComp_00014238	geneComp_00008361	MSTRG.11161.13	MSTRG.11161	Ctrl	Sepsis	NA	NA	172.038	308.874	157.784	119.514	15.1637	-0.969019	NA	16.5629	2.84231	17.9921	2.68534	7.86558	2.65796	NA	0.154302	0.052	0.164958	0.112958	0.25281	2.82592e-06	FALSE	1	TRUE	yes	no	yes	0	TRUE	NCOA4
isoComp_00014239	geneComp_00008361	MSTRG.11161.15	MSTRG.11161	Ctrl	Sepsis	NA	NA	172.038	308.874	157.784	119.514	15.1637	-0.969019	NA	9.1768	96.1938	0.112532	96.1937	0.0786787	-9.61679	NA	0.0156604	0.16	0.000625	-0.159375	2.82592e-06	2.82592e-06	FALSE	1	TRUE	yes	no	yes	0	TRUE	NCOA4
isoComp_00014251	geneComp_00008361	MSTRG.11161.3	MSTRG.11161	Ctrl	Sepsis	NA	NA	172.038	308.874	157.784	119.514	15.1637	-0.969019	NA	4.64818	0.14846	5.1169	0.124293	2.56021	5.0159	NA	0.0533774	0.0004	0.0588958	0.0584958	0.172354	2.82592e-06	FALSE	1	TRUE	yes	no	yes	1	TRUE	NCOA4
isoComp_00014254	geneComp_00008361	MSTRG.11161.4	MSTRG.11161	Ctrl	Sepsis	NA	NA	172.038	308.874	157.784	119.514	15.1637	-0.969019	NA	16.278	20.3287	15.8561	19.1295	9.68133	-0.358284	NA	0.081566	0.1526	0.0741667	-0.0784333	1	2.82592e-06	FALSE	1	TRUE	yes	no	yes	0	TRUE	NCOA4
isoComp_00014255	geneComp_00008361	MSTRG.11161.6	MSTRG.11161	Ctrl	Sepsis	NA	NA	172.038	308.874	157.784	119.514	15.1637	-0.969019	NA	3.08463	14.1295	1.93413	14.1294	1.73696	-2.86254	NA	0.0321698	0.1498	0.0199167	-0.129883	0.421265	2.82592e-06	FALSE	1	TRUE	yes	no	yes	0	TRUE	NCOA4
isoComp_00014256	geneComp_00008361	MSTRG.11161.7	MSTRG.11161	Ctrl	Sepsis	NA	NA	172.038	308.874	157.784	119.514	15.1637	-0.969019	NA	3.10092	0.716055	3.34934	0.715955	2.48988	2.21003	NA	0.0176981	0.0012	0.0194167	0.0182167	0.889522	2.82592e-06	FALSE	1	TRUE	yes	no	yes	0	TRUE	NCOA4
isoComp_00017908	geneComp_00009454	ENST00000336233	MSTRG.12179	Ctrl	Sepsis	NA	NA	34.5288	35.6336	34.4137	6.75587	4.09972	-0.0502394	NA	9.39963	11.6147	9.16889	6.05223	1.60792	-0.340807	NA	0.726698	0.5822	0.74175	0.15955	0.553393	0.00388955	FALSE	0.999696	TRUE	yes	yes	no	0	TRUE	LIPA
isoComp_00017911	geneComp_00009454	ENST00000456827	MSTRG.12179	Ctrl	Sepsis	NA	NA	34.5288	35.6336	34.4137	6.75587	4.09972	-0.0502394	NA	3.15256	9.27912	2.51438	5.80153	1.74619	-1.87961	NA	0.0526604	0.2682	0.0302083	-0.237992	0.00388955	0.00388955	FALSE	0.979958	TRUE	yes	no	no	0	TRUE	LIPA
isoComp_00017916	geneComp_00009454	MSTRG.12179.3	MSTRG.12179	Ctrl	Sepsis	NA	NA	34.5288	35.6336	34.4137	6.75587	4.09972	-0.0502394	NA	19.8884	12.0069	20.7094	10.5262	3.84134	0.785916	NA	0.104981	0.076	0.108	0.032	0.90302	0.00388955	FALSE	0.999688	TRUE	yes	yes	no	0	TRUE	LIPA
isoComp_00023816	geneComp_00010837	ENST00000236671	MSTRG.13462	Ctrl	Sepsis	NA	NA	307.012	148.205	323.554	28.8751	24.2548	1.12636	NA	54.1381	62.2941	53.2885	21.4238	6.52599	-0.225233	NA	0.331962	0.5856	0.305542	-0.280058	0.208287	2.64086e-11	FALSE	0.999999	TRUE	yes	yes	no	0	FALSE	CTSD
isoComp_00023822	geneComp_00010837	ENST00000438213	MSTRG.13462	Ctrl	Sepsis	NA	NA	307.012	148.205	323.554	28.8751	24.2548	1.12636	NA	9.86941	6.28196	10.2431	2.88619	1.50152	0.70448	NA	0.0211509	0.0216	0.0211042	-0.000495833	0.649898	2.64086e-11	FALSE	0.999952	TRUE	yes	no	no	0	FALSE	CTSD
isoComp_00023826	geneComp_00010837	ENST00000636571	MSTRG.13462	Ctrl	Sepsis	NA	NA	307.012	148.205	323.554	28.8751	24.2548	1.12636	NA	67.4336	0.0001	74.4579	0	20.3347	12.848	NA	0.170566	0.003	0.188021	0.185021	1.51131e-05	2.64086e-11	FALSE	0.999998	TRUE	yes	yes	no	0	FALSE	CTSD
isoComp_00023829	geneComp_00010837	ENST00000636843	MSTRG.13462	Ctrl	Sepsis	NA	NA	307.012	148.205	323.554	28.8751	24.2548	1.12636	NA	13.5463	0.0001	14.9573	0	5.57535	10.5332	NA	0.0464906	0.0006	0.0512708	0.0506708	1	2.64086e-11	FALSE	0.999998	TRUE	yes	yes	no	0	FALSE	CTSD
isoComp_00023830	geneComp_00010837	ENST00000637158	MSTRG.13462	Ctrl	Sepsis	NA	NA	307.012	148.205	323.554	28.8751	24.2548	1.12636	NA	14.2192	21.0971	13.5027	20.9914	5.49731	-0.643415	NA	0.0636038	0.0998	0.0598333	-0.0399667	0.792824	2.64086e-11	FALSE	0.999823	TRUE	yes	no	no	0	FALSE	CTSD
isoComp_00023832	geneComp_00010837	ENST00000637387	MSTRG.13462	Ctrl	Sepsis	NA	NA	307.012	148.205	323.554	28.8751	24.2548	1.12636	NA	3.99207	2.12009	4.18706	1.22651	0.950388	0.978464	NA	0.025	0.0202	0.0255	0.0053	1	2.64086e-11	FALSE	0.999998	TRUE	yes	yes	no	0	FALSE	CTSD
isoComp_00023833	geneComp_00010837	ENST00000637915	MSTRG.13462	Ctrl	Sepsis	NA	NA	307.012	148.205	323.554	28.8751	24.2548	1.12636	NA	3.36068	0.0001	3.71074	0	1.70306	8.52509	NA	0.0196415	0	0.0216875	0.0216875	0.966366	2.64086e-11	FALSE	0.999998	TRUE	yes	yes	no	0	FALSE	CTSD
isoComp_00023836	geneComp_00010837	MSTRG.13462.16	MSTRG.13462	Ctrl	Sepsis	NA	NA	307.012	148.205	323.554	28.8751	24.2548	1.12636	NA	118.926	50.2177	126.083	24.1593	16.5803	1.32793	NA	0.195698	0.1824	0.197083	0.0146833	2.64086e-11	2.64086e-11	FALSE	0.999996	TRUE	yes	no	no	0	FALSE	AC068580
isoComp_00023837	geneComp_00010837	MSTRG.13462.23	MSTRG.13462	Ctrl	Sepsis	NA	NA	307.012	148.205	323.554	28.8751	24.2548	1.12636	NA	13.4737	4.16526	14.4433	1.07317	4.61308	1.79146	NA	0.0933019	0.0664	0.0961042	0.0297042	0.565033	2.64086e-11	FALSE	0.999872	TRUE	yes	yes	no	1	FALSE	AC068580
isoComp_00024539	geneComp_00010980	ENST00000351018	MSTRG.13596	Ctrl	Sepsis	NA	NA	101.773	35.265	108.7	4.42675	10.7598	1.62377	NA	33.9138	18.5866	35.5104	9.15619	9.45857	0.933613	NA	0.226472	0.4442	0.203792	-0.240408	0.110846	0.000914773	FALSE	0.996588	TRUE	yes	no	no	0	FALSE	RHOG
isoComp_00024540	geneComp_00010980	ENST00000396978	MSTRG.13596	Ctrl	Sepsis	NA	NA	101.773	35.265	108.7	4.42675	10.7598	1.62377	NA	18.4817	7.95764	19.578	2.0812	2.09211	1.29774	NA	0.207358	0.321	0.195521	-0.125479	0.869751	0.000914773	FALSE	0.996635	TRUE	yes	no	no	0	FALSE	RHOG
isoComp_00024541	geneComp_00010980	ENST00000396979	MSTRG.13596	Ctrl	Sepsis	NA	NA	101.773	35.265	108.7	4.42675	10.7598	1.62377	NA	40.5905	4.20742	44.3804	4.06266	4.95403	3.39582	NA	0.509849	0.158	0.5465	0.3885	0.000914773	0.000914773	FALSE	0.99659	TRUE	yes	no	no	0	FALSE	RHOG
isoComp_00024825	geneComp_00011068	ENST00000379965	MSTRG.13676	Ctrl	Sepsis	NA	NA	47.1765	34.3196	48.5158	7.70556	5.36338	0.499296	NA	5.65536	5.48443	5.67317	3.41072	1.51224	0.0487245	NA	0.121717	0.1146	0.122458	0.00785833	0.506989	0.00126635	FALSE	0.999994	TRUE	yes	no	no	0	TRUE	TRIM22
isoComp_00024837	geneComp_00011068	MSTRG.13676.11	MSTRG.13676	Ctrl	Sepsis	NA	NA	47.1765	34.3196	48.5158	7.70556	5.36338	0.499296	NA	3.63162	0.149123	3.99438	0.138356	1.65897	4.65337	NA	0.0618302	0.0054	0.0677083	0.0623083	0.699585	0.00126635	FALSE	0.993659	TRUE	yes	no	no	1	TRUE	TRIM22
isoComp_00024838	geneComp_00011068	MSTRG.13676.12	MSTRG.13676	Ctrl	Sepsis	NA	NA	47.1765	34.3196	48.5158	7.70556	5.36338	0.499296	NA	23.012	0.777197	25.3282	0.494811	5.34229	5.00844	NA	0.249679	0.0226	0.273333	0.250733	0.00126635	0.00126635	FALSE	0.999994	TRUE	yes	no	no	0	TRUE	TRIM22
isoComp_00024844	geneComp_00011068	MSTRG.13676.6	MSTRG.13676	Ctrl	Sepsis	NA	NA	47.1765	34.3196	48.5158	7.70556	5.36338	0.499296	NA	4.50545	18.8188	3.01447	9.86914	0.831336	-2.63819	NA	0.146377	0.4108	0.118833	-0.291967	0.0356673	0.00126635	FALSE	0.993767	TRUE	yes	no	no	1	TRUE	TRIM22
isoComp_00029906	geneComp_00012180	ENST00000337908	MSTRG.14748	Ctrl	Sepsis	NA	NA	17.4472	1.57738	19.1003	0.473364	2.4786	3.58963	NA	4.0957	0.328485	4.48811	0.328385	0.96298	3.73216	NA	0.203264	0.0702	0.217125	0.146925	0.00817608	0.0001003	FALSE	0.904005	TRUE	yes	no	no	0	TRUE	MS4A4A
isoComp_00029907	geneComp_00012180	ENST00000343968	MSTRG.14748	Ctrl	Sepsis	NA	NA	17.4472	1.57738	19.1003	0.473364	2.4786	3.58963	NA	4.70859	0.0001	5.19906	0	1.16255	9.01052	NA	0.313623	0.3132	0.313667	0.000466667	0.000363384	0.0001003	FALSE	0.858803	TRUE	yes	no	no	0	TRUE	MS4A4A
isoComp_00029911	geneComp_00012180	ENST00000532114	MSTRG.14748	Ctrl	Sepsis	NA	NA	17.4472	1.57738	19.1003	0.473364	2.4786	3.58963	NA	3.42887	0.0783152	3.77789	0.0619407	0.670674	5.42259	NA	0.200943	0.1898	0.202104	0.0123042	0.00313082	0.0001003	FALSE	0.786717	TRUE	yes	no	no	0	TRUE	MS4A4A
isoComp_00029914	geneComp_00012180	MSTRG.14748.4	MSTRG.14748	Ctrl	Sepsis	NA	NA	17.4472	1.57738	19.1003	0.473364	2.4786	3.58963	NA	3.21007	0.470587	3.49544	0.165214	0.638073	2.86672	NA	0.246094	0.3878	0.231333	-0.156467	0.0001003	0.0001003	FALSE	0.84449	TRUE	yes	no	no	1	TRUE	MS4A4A
isoComp_00030729	geneComp_00012302	ENST00000339997	MSTRG.14860	Ctrl	Sepsis	NA	NA	137.869	40.1642	148.046	3.16495	13.067	1.8818	NA	5.19485	0.900778	5.64215	0.329488	0.712415	2.63363	NA	0.0266415	0.025	0.0268125	0.0018125	1	0.0386302	FALSE	1	TRUE	yes	no	yes	0	FALSE	RTN3
isoComp_00030730	geneComp_00012302	ENST00000341307	MSTRG.14860	Ctrl	Sepsis	NA	NA	137.869	40.1642	148.046	3.16495	13.067	1.8818	NA	33.411	3.49682	36.527	1.6264	5.56985	3.38112	NA	0.404245	0.309	0.414167	0.105167	0.886044	0.0386302	FALSE	0.992348	TRUE	yes	no	no	0	FALSE	RTN3
isoComp_00030731	geneComp_00012302	ENST00000354497	MSTRG.14860	Ctrl	Sepsis	NA	NA	137.869	40.1642	148.046	3.16495	13.067	1.8818	NA	39.2404	0.947907	43.2292	0.604016	8.80237	5.49631	NA	0.224755	0.0982	0.237937	0.139737	0.176913	0.0386302	FALSE	0.866728	TRUE	yes	no	no	0	FALSE	RTN3
isoComp_00030735	geneComp_00012302	ENST00000537981	MSTRG.14860	Ctrl	Sepsis	NA	NA	137.869	40.1642	148.046	3.16495	13.067	1.8818	NA	43.7785	28.7971	45.3391	4.19714	6.87894	0.654653	NA	0.250302	0.436	0.230958	-0.205042	0.0386302	0.0386302	FALSE	0.996396	TRUE	yes	no	no	0	FALSE	RTN3
isoComp_00030739	geneComp_00012302	ENST00000543123	MSTRG.14860	Ctrl	Sepsis	NA	NA	137.869	40.1642	148.046	3.16495	13.067	1.8818	NA	5.09025	2.76132	5.33285	0.793729	0.755822	0.947034	NA	0.0488113	0.07	0.0466042	-0.0233958	0.672596	0.0386302	FALSE	0.797002	TRUE	yes	no	no	0	FALSE	RTN3
isoComp_00033741	geneComp_00012648	ENST00000376745	MSTRG.15184	Ctrl	Sepsis	NA	NA	66.7187	53.5399	68.0915	4.71359	3.19884	0.346802	NA	8.36992	5.9497	8.62202	0.793181	0.815865	0.534459	NA	0.0963396	0.0748	0.0985833	0.0237833	1	0.0106455	FALSE	0.999963	TRUE	yes	no	no	0	TRUE	PPP1CA
isoComp_00033742	geneComp_00012648	ENST00000526510	MSTRG.15184	Ctrl	Sepsis	NA	NA	66.7187	53.5399	68.0915	4.71359	3.19884	0.346802	NA	12.847	20.6337	12.0359	7.24427	2.33399	-0.777158	NA	0.361302	0.5488	0.341771	-0.207029	0.166096	0.0106455	FALSE	0.999955	TRUE	yes	no	no	1	TRUE	PPP1CA
isoComp_00033746	geneComp_00012648	ENST00000532446	MSTRG.15184	Ctrl	Sepsis	NA	NA	66.7187	53.5399	68.0915	4.71359	3.19884	0.346802	NA	34.7908	13.3165	37.0277	8.60048	3.28851	1.4747	NA	0.374623	0.1608	0.396896	0.236096	0.0106455	0.0106455	FALSE	0.986312	TRUE	yes	no	no	0	TRUE	PPP1CA
isoComp_00033757	geneComp_00012649	ENST00000526474	MSTRG.15185	Ctrl	Sepsis	NA	NA	27.2882	36.4479	26.334	7.96931	1.75431	-0.468757	NA	4.71513	9.73207	4.19253	2.18157	0.328078	-1.21297	NA	0.138019	0.252	0.126146	-0.125854	0.0452014	0.0452014	TRUE	0.911618	TRUE	yes	no	yes	4	TRUE	TBC1D10C
isoComp_00033761	geneComp_00012649	ENST00000533745	MSTRG.15185	Ctrl	Sepsis	NA	NA	27.2882	36.4479	26.334	7.96931	1.75431	-0.468757	NA	4.812	9.5867	4.31463	2.56066	0.662336	-1.14996	NA	0.0942642	0.1852	0.0847917	-0.100408	0.157177	0.0452014	FALSE	0.770032	TRUE	no	no	yes	0	TRUE	TBC1D10C
isoComp_00033762	geneComp_00012649	ENST00000542590	MSTRG.15185	Ctrl	Sepsis	NA	NA	27.2882	36.4479	26.334	7.96931	1.75431	-0.468757	NA	4.05072	5.3325	3.91721	1.54393	0.52135	-0.444011	NA	0.0841132	0.1004	0.0824167	-0.0179833	0.819598	0.0452014	FALSE	0.999999	TRUE	yes	no	yes	0	TRUE	TBC1D10C
isoComp_00033764	geneComp_00012649	MSTRG.15185.2	MSTRG.15185	Ctrl	Sepsis	NA	NA	27.2882	36.4479	26.334	7.96931	1.75431	-0.468757	NA	8.14844	3.20993	8.66286	3.15439	1.21903	1.42948	NA	0.491547	0.2012	0.521792	0.320592	0.149667	0.0452014	FALSE	0.999999	TRUE	yes	no	yes	0	TRUE	TBC1D10C
isoComp_00034105	geneComp_00012691	ENST00000342456	MSTRG.15224	Ctrl	Sepsis	NA	NA	19.8394	13.2383	20.5271	1.92561	1.7422	0.632422	NA	9.48538	10.8527	9.34295	1.56554	1.5593	-0.215888	NA	0.385491	0.785	0.343875	-0.441125	0.0479127	0.0479127	FALSE	1	TRUE	yes	no	no	0	TRUE	ALDH3B1
isoComp_00034109	geneComp_00012691	ENST00000615368	MSTRG.15224	Ctrl	Sepsis	NA	NA	19.8394	13.2383	20.5271	1.92561	1.7422	0.632422	NA	3.98265	1.31579	4.26045	0.372661	0.508181	1.68754	NA	0.242453	0.0818	0.259188	0.177388	0.0479127	0.0479127	FALSE	0.999999	TRUE	yes	no	no	1	TRUE	ALDH3B1
isoComp_00035488	geneComp_00012934	MSTRG.15461.3	MSTRG.15461	Ctrl	Sepsis	NA	NA	26.3942	18.5442	27.2119	1.39185	1.28031	0.55302	NA	14.2568	8.6083	14.8452	3.36378	1.2846	0.785495	NA	0.554434	0.4422	0.566125	0.123925	0.0250216	0.0250216	NA	0.263461	FALSE	NA	NA	NA	1	TRUE	RAB6A
isoComp_00035490	geneComp_00012934	MSTRG.15461.7	MSTRG.15461	Ctrl	Sepsis	NA	NA	26.3942	18.5442	27.2119	1.39185	1.28031	0.55302	NA	3.0664	4.29235	2.9387	2.65741	1.18381	-0.545046	NA	0.11583	0.2594	0.100875	-0.158525	0.0250216	0.0250216	NA	0.412528	FALSE	NA	NA	NA	0	TRUE	RAB6A
isoComp_00039614	geneComp_00013981	ENST00000534980	MSTRG.16457	Ctrl	Sepsis	NA	NA	25.6585	29.5062	25.2577	2.9882	0.908759	-0.224212	NA	3.70199	8.16638	3.23694	2.18394	0.622097	-1.33238	NA	0.102377	0.2514	0.0868542	-0.164546	5.88049e-19	5.88049e-19	FALSE	0.99999	TRUE	yes	no	yes	0	FALSE	DDX6
isoComp_00039615	geneComp_00013981	ENST00000620157	MSTRG.16457	Ctrl	Sepsis	NA	NA	25.6585	29.5062	25.2577	2.9882	0.908759	-0.224212	NA	9.39706	5.10008	9.84466	2.17631	1.12551	0.94746	NA	0.343	0.1612	0.361938	0.200738	0.07865	5.88049e-19	FALSE	0.99999	TRUE	yes	no	yes	0	FALSE	DDX6
isoComp_00039616	geneComp_00013981	MSTRG.16457.1	MSTRG.16457	Ctrl	Sepsis	NA	NA	25.6585	29.5062	25.2577	2.9882	0.908759	-0.224212	NA	3.99052	3.77451	4.01302	1.05403	0.804449	0.0881754	NA	0.132623	0.1054	0.135458	0.0300583	0.01646	5.88049e-19	FALSE	0.999989	TRUE	yes	no	yes	1	FALSE	DDX6
isoComp_00042381	geneComp_00014559	ENST00000261254	MSTRG.17009	Ctrl	Sepsis	NA	NA	20.0211	33.2618	18.6419	8.7495	3.04483	-0.834976	NA	6.41193	7.90411	6.25649	5.84526	0.817712	-0.336768	NA	0.379491	0.2	0.398187	0.198187	0	0	FALSE	0.999877	TRUE	yes	no	no	0	FALSE	CCND2
isoComp_00042390	geneComp_00014559	ENST00000675880	MSTRG.17009	Ctrl	Sepsis	NA	NA	20.0211	33.2618	18.6419	8.7495	3.04483	-0.834976	NA	3.45901	8.50687	2.93319	3.35923	1.53715	-1.53294	NA	0.0964906	0.2932	0.076	-0.2172	0	0	FALSE	0.999907	TRUE	yes	no	no	0	FALSE	CCND2
isoComp_00043859	geneComp_00014804	ENST00000000412	MSTRG.17240	Ctrl	Sepsis	NA	NA	21.3633	30.4779	20.4139	2.11934	1.59173	-0.577981	NA	7.14482	5.35909	7.33083	1.85009	0.975611	0.451266	NA	0.239755	0.1304	0.251146	0.120746	0	0	FALSE	0.995857	TRUE	yes	yes	no	0	TRUE	M6PR
isoComp_00043861	geneComp_00014804	ENST00000537621	MSTRG.17240	Ctrl	Sepsis	NA	NA	21.3633	30.4779	20.4139	2.11934	1.59173	-0.577981	NA	3.90947	8.84578	3.39527	1.63341	0.518609	-1.37885	NA	0.204962	0.3284	0.192104	-0.136296	0	0	NA	0.300059	FALSE	NA	NA	NA	0	TRUE	M6PR
isoComp_00045188	geneComp_00015128	ENST00000228945	MSTRG.17542	Ctrl	Sepsis	NA	NA	297.377	137.714	314.009	34.4061	21.1059	1.18907	NA	41.37	78.7625	37.475	43.8995	9.95878	-1.07138	NA	0.257792	0.542	0.228187	-0.313812	0.30976	0.0210497	FALSE	0.993386	TRUE	yes	no	yes	0	TRUE	ARHGDIB
isoComp_00045190	geneComp_00015128	ENST00000535676	MSTRG.17542	Ctrl	Sepsis	NA	NA	297.377	137.714	314.009	34.4061	21.1059	1.18907	NA	13.011	8.98616	13.4303	3.04028	1.57935	0.579183	NA	0.0418302	0.074	0.0384792	-0.0355208	0.582398	0.0210497	FALSE	0.883809	TRUE	yes	no	yes	0	TRUE	ARHGDIB
isoComp_00045191	geneComp_00015128	ENST00000536592	MSTRG.17542	Ctrl	Sepsis	NA	NA	297.377	137.714	314.009	34.4061	21.1059	1.18907	NA	144.339	15.4931	157.761	12.1374	18.8284	3.3472	NA	0.434396	0.1388	0.465187	0.326387	0.0210497	0.0210497	FALSE	0.97013	TRUE	yes	no	no	0	TRUE	ARHGDIB
isoComp_00045192	geneComp_00015128	ENST00000539131	MSTRG.17542	Ctrl	Sepsis	NA	NA	297.377	137.714	314.009	34.4061	21.1059	1.18907	NA	9.18959	5.03971	9.62187	5.03961	4.68675	0.931616	NA	0.0208491	0.0202	0.0209167	0.000716667	0.209056	0.0210497	NA	0.0757065	FALSE	NA	NA	NA	0	TRUE	ARHGDIB
isoComp_00045201	geneComp_00015128	MSTRG.17542.10	MSTRG.17542	Ctrl	Sepsis	NA	NA	297.377	137.714	314.009	34.4061	21.1059	1.18907	NA	8.40045	0.746051	9.19778	0.441692	5.27137	3.6063	NA	0.0310566	0.0146	0.0327708	0.0181708	0.922377	0.0210497	NA	0.0716788	FALSE	NA	NA	NA	0	TRUE	ARHGDIB
isoComp_00045202	geneComp_00015128	MSTRG.17542.12	MSTRG.17542	Ctrl	Sepsis	NA	NA	297.377	137.714	314.009	34.4061	21.1059	1.18907	NA	7.82337	13.2387	7.25927	13.2386	5.12635	-0.865972	NA	0.0211509	0.106	0.0123125	-0.0936875	0.0461586	0.0210497	FALSE	0.968634	TRUE	yes	no	no	0	TRUE	ARHGDIB
isoComp_00045203	geneComp_00015128	MSTRG.17542.13	MSTRG.17542	Ctrl	Sepsis	NA	NA	297.377	137.714	314.009	34.4061	21.1059	1.18907	NA	11.5813	0.0001	12.7876	0	5.79196	10.3073	NA	0.0363396	0	0.040125	0.040125	0.637144	0.0210497	FALSE	0.993097	TRUE	yes	no	yes	0	TRUE	ARHGDIB
isoComp_00045205	geneComp_00015128	MSTRG.17542.17	MSTRG.17542	Ctrl	Sepsis	NA	NA	297.377	137.714	314.009	34.4061	21.1059	1.18907	NA	50.9432	9.57027	55.2528	7.29612	9.39922	2.52817	NA	0.119623	0.047	0.127188	0.0801875	0.626385	0.0210497	NA	0.0709509	FALSE	NA	NA	NA	1	TRUE	ARHGDIB
isoComp_00046954	geneComp_00015649	ENST00000343742	MSTRG.18022	Ctrl	Sepsis	NA	NA	56.5554	27.1749	59.6159	5.58405	5.69041	1.13313	NA	14.8726	9.79331	15.4017	2.75271	1.66604	0.65269	NA	0.242283	0.351	0.230958	-0.120042	0.19425	0.0238032	FALSE	1	TRUE	no	no	no	0	TRUE	LRRK2
isoComp_00046959	geneComp_00015649	ENST00000479187	MSTRG.18022	Ctrl	Sepsis	NA	NA	56.5554	27.1749	59.6159	5.58405	5.69041	1.13313	NA	10.1319	7.79419	10.3754	1.76377	1.01783	0.412242	NA	0.151434	0.2432	0.141875	-0.101325	0.0238032	0.0238032	FALSE	1	TRUE	yes	no	no	2	TRUE	LRRK2
isoComp_00046962	geneComp_00015649	MSTRG.18022.3	MSTRG.18022	Ctrl	Sepsis	NA	NA	56.5554	27.1749	59.6159	5.58405	5.69041	1.13313	NA	10.5772	4.27255	11.234	0.857724	0.798994	1.39261	NA	0.134585	0.0962	0.138583	0.0423833	0.527013	0.0238032	FALSE	1	TRUE	no	no	no	0	TRUE	LRRK2
isoComp_00046963	geneComp_00015649	MSTRG.18022.4	MSTRG.18022	Ctrl	Sepsis	NA	NA	56.5554	27.1749	59.6159	5.58405	5.69041	1.13313	NA	12.9232	1.76849	14.0851	1.08863	2.15684	2.98647	NA	0.332943	0.1808	0.348792	0.167992	0.300563	0.0238032	FALSE	1	TRUE	no	no	no	0	TRUE	LRRK2
isoComp_00047320	geneComp_00015781	ENST00000320560	MSTRG.18142	Ctrl	Sepsis	NA	NA	32.8288	35.0036	32.6023	6.14542	4.50284	-0.102499	NA	9.79985	14.8848	9.27016	4.65866	2.09866	-0.682588	NA	0.218679	0.2794	0.212354	-0.0670458	0.0503547	2.29228e-27	FALSE	1	TRUE	yes	no	no	0	TRUE	ANO6
isoComp_00047321	geneComp_00015781	ENST00000423947	MSTRG.18142	Ctrl	Sepsis	NA	NA	32.8288	35.0036	32.6023	6.14542	4.50284	-0.102499	NA	3.57823	5.59806	3.36783	1.28228	0.490506	-0.731404	NA	0.12634	0.2452	0.113958	-0.131242	2.29228e-27	2.29228e-27	FALSE	1	TRUE	yes	no	yes	0	TRUE	ANO6
isoComp_00047328	geneComp_00015781	MSTRG.18142.11	MSTRG.18142	Ctrl	Sepsis	NA	NA	32.8288	35.0036	32.6023	6.14542	4.50284	-0.102499	NA	3.42049	0.0065706	3.77611	0.0064706	2.00751	7.83595	NA	0.115245	0	0.12725	0.12725	0.162837	2.29228e-27	FALSE	1	TRUE	yes	no	no	0	TRUE	ANO6
isoComp_00047329	geneComp_00015781	MSTRG.18142.3	MSTRG.18142	Ctrl	Sepsis	NA	NA	32.8288	35.0036	32.6023	6.14542	4.50284	-0.102499	NA	4.59207	4.92885	4.55699	1.65037	0.615262	-0.112933	NA	0.172736	0.1246	0.17775	0.05315	0.881678	2.29228e-27	FALSE	1	TRUE	yes	no	no	0	TRUE	ANO6
isoComp_00047331	geneComp_00015781	MSTRG.18142.6	MSTRG.18142	Ctrl	Sepsis	NA	NA	32.8288	35.0036	32.6023	6.14542	4.50284	-0.102499	NA	6.70306	1.68236	7.22605	1.18478	2.45748	2.09616	NA	0.192151	0.0946	0.202313	0.107713	0.595916	2.29228e-27	FALSE	1	TRUE	yes	no	no	0	TRUE	ANO6
isoComp_00048180	geneComp_00016001	ENST00000301072	MSTRG.18344	Ctrl	Sepsis	NA	NA	41.6503	33.0833	42.5427	6.65123	3.83745	0.362711	NA	14.1047	18.0607	13.6926	3.2305	2.05231	-0.399207	NA	0.213283	0.4808	0.185417	-0.295383	0.387026	0.0297607	FALSE	0.999998	TRUE	yes	no	no	0	TRUE	TUBA1C
isoComp_00048181	geneComp_00016001	ENST00000541364	MSTRG.18344	Ctrl	Sepsis	NA	NA	41.6503	33.0833	42.5427	6.65123	3.83745	0.362711	NA	6.74671	0.0001	7.44948	0	2.42431	9.52858	NA	0.124057	0.0002	0.136958	0.136758	0.0297607	0.0297607	FALSE	1	TRUE	yes	no	no	0	TRUE	TUBA1C
isoComp_00048182	geneComp_00016001	ENST00000548470	MSTRG.18344	Ctrl	Sepsis	NA	NA	41.6503	33.0833	42.5427	6.65123	3.83745	0.362711	NA	6.00316	4.79594	6.12891	2.80564	1.43894	0.353163	NA	0.126321	0.1354	0.125375	-0.010025	0.503343	0.0297607	FALSE	0.999438	TRUE	yes	no	no	0	TRUE	TUBA1C
isoComp_00048189	geneComp_00016001	MSTRG.18344.1	MSTRG.18344	Ctrl	Sepsis	NA	NA	41.6503	33.0833	42.5427	6.65123	3.83745	0.362711	NA	3.1101	4.53023	2.96217	1.88072	0.7964	-0.611249	NA	0.0879811	0.154	0.0811042	-0.0728958	0.343018	0.0297607	FALSE	0.999996	TRUE	yes	no	no	0	TRUE	TUBA1C
isoComp_00049301	geneComp_00016235	ENST00000548263	MSTRG.18566	Ctrl	Sepsis	NA	NA	22.2777	20.6544	22.4468	3.75731	1.19931	0.120005	NA	3.69566	5.43334	3.51466	0.978336	0.325779	-0.627009	NA	0.164264	0.2874	0.151438	-0.135962	0.0398447	0.0398447	FALSE	1	TRUE	yes	no	yes	1	TRUE	CALCOCO1
isoComp_00049315	geneComp_00016235	MSTRG.18566.11	MSTRG.18566	Ctrl	Sepsis	NA	NA	22.2777	20.6544	22.4468	3.75731	1.19931	0.120005	NA	5.26353	2.90172	5.50955	0.737474	0.806847	0.922679	NA	0.11617	0.0532	0.122729	0.0695292	0.865191	0.0398447	TRUE	1	TRUE	yes	no	yes	1	TRUE	CALCOCO1
isoComp_00049319	geneComp_00016235	MSTRG.18566.9	MSTRG.18566	Ctrl	Sepsis	NA	NA	22.2777	20.6544	22.4468	3.75731	1.19931	0.120005	NA	4.20157	2.92175	4.33488	1.03157	0.544101	0.567555	NA	0.369811	0.2762	0.379563	0.103362	1	0.0398447	TRUE	0.999965	TRUE	yes	no	yes	1	TRUE	CALCOCO1
isoComp_00050163	geneComp_00016369	ENST00000547076	MSTRG.18694	Ctrl	Sepsis	NA	NA	60.7984	29.2409	64.0857	3.58175	3.98896	1.13175	NA	8.22602	3.48097	8.7203	3.09449	1.46406	1.3224	NA	0.0831887	0.0406	0.087625	0.047025	0.64258	0.0341216	FALSE	0.842396	TRUE	yes	no	no	0	TRUE	BLOC1S1
isoComp_00050166	geneComp_00016369	ENST00000548556	MSTRG.18694	Ctrl	Sepsis	NA	NA	60.7984	29.2409	64.0857	3.58175	3.98896	1.13175	NA	14.2934	0.326423	15.7483	0.139	2.4974	5.5497	NA	0.0955094	0	0.105458	0.105458	0.0341216	0.0341216	FALSE	0.844894	TRUE	yes	no	no	0	TRUE	BLOC1S1
isoComp_00050167	geneComp_00016369	ENST00000548925	MSTRG.18694	Ctrl	Sepsis	NA	NA	60.7984	29.2409	64.0857	3.58175	3.98896	1.13175	NA	28.439	20.339	29.2828	4.22498	4.15788	0.525589	NA	0.680491	0.8628	0.6615	-0.2013	0.893524	0.0341216	FALSE	0.982147	TRUE	yes	no	yes	0	TRUE	BLOC1S1
isoComp_00050175	geneComp_00016369	ENST00000553100	MSTRG.18694	Ctrl	Sepsis	NA	NA	60.7984	29.2409	64.0857	3.58175	3.98896	1.13175	NA	5.34415	2.62173	5.62774	2.62163	1.34644	1.09911	NA	0.0607358	0.0464	0.0622292	0.0158292	1	0.0341216	FALSE	0.84572	TRUE	yes	no	no	0	TRUE	BLOC1S1
isoComp_00057036	geneComp_00017831	ENST00000257604	MSTRG.20069	Ctrl	Sepsis	NA	NA	22.5209	13.9696	23.4117	2.23268	1.38482	0.744518	NA	7.05563	3.02889	7.47508	0.956154	0.993078	1.30047	NA	0.286604	0.1806	0.297646	0.117046	0.000474153	0.000474153	FALSE	1	TRUE	no	no	yes	0	TRUE	TRAFD1
isoComp_00057044	geneComp_00017831	MSTRG.20069.10	MSTRG.20069	Ctrl	Sepsis	NA	NA	22.5209	13.9696	23.4117	2.23268	1.38482	0.744518	NA	5.75001	5.38915	5.7876	0.734561	0.763114	0.102723	NA	0.329925	0.4892	0.313333	-0.175867	0.000474153	0.000474153	FALSE	0.999672	TRUE	no	no	yes	1	TRUE	TRAFD1
isoComp_00057886	geneComp_00018010	ENST00000313104	MSTRG.20244	Ctrl	Sepsis	NA	NA	154.514	216.708	148.036	93.6322	17.1473	-0.549778	NA	3.07649	2.81054	3.1042	0.924833	0.821666	0.142889	NA	0.00656604	0.0074	0.00647917	-0.000920833	1	0.0216863	FALSE	0.999213	TRUE	yes	no	no	0	TRUE	RPLP0
isoComp_00057887	geneComp_00018010	ENST00000392514	MSTRG.20244	Ctrl	Sepsis	NA	NA	154.514	216.708	148.036	93.6322	17.1473	-0.549778	NA	3.26317	0.0510104	3.59777	0.0338631	2.40512	5.88591	NA	0.0206981	0	0.0228542	0.0228542	1	0.0216863	FALSE	0.999921	TRUE	yes	no	no	0	TRUE	RPLP0
isoComp_00057888	geneComp_00018010	ENST00000546564	MSTRG.20244	Ctrl	Sepsis	NA	NA	154.514	216.708	148.036	93.6322	17.1473	-0.549778	NA	4.7611	7.21455	4.50553	2.41744	0.709707	-0.678011	NA	0.0496226	0.0532	0.04925	-0.00395	0.654944	0.0216863	FALSE	0.974877	TRUE	yes	no	no	1	TRUE	RPLP0
isoComp_00057890	geneComp_00018010	ENST00000547173	MSTRG.20244	Ctrl	Sepsis	NA	NA	154.514	216.708	148.036	93.6322	17.1473	-0.549778	NA	27.5317	23.2001	27.9829	14.4169	7.77747	0.270307	NA	0.132302	0.176	0.12775	-0.04825	1	0.0216863	TRUE	0.974568	TRUE	yes	no	no	0	TRUE	RPLP0
isoComp_00057893	geneComp_00018010	ENST00000547475	MSTRG.20244	Ctrl	Sepsis	NA	NA	154.514	216.708	148.036	93.6322	17.1473	-0.549778	NA	3.20603	0.0001	3.53998	0	2.53374	8.45731	NA	0.0140943	0	0.0155625	0.0155625	0.709138	0.0216863	TRUE	0.960989	TRUE	yes	no	no	0	TRUE	RPLP0
isoComp_00057897	geneComp_00018010	ENST00000549098	MSTRG.20244	Ctrl	Sepsis	NA	NA	154.514	216.708	148.036	93.6322	17.1473	-0.549778	NA	9.25355	37.3993	6.32169	33.5779	3.03077	-2.56273	NA	0.0629623	0.1818	0.0505833	-0.131217	0.580017	0.0216863	FALSE	0.999742	TRUE	yes	no	no	0	TRUE	RPLP0
isoComp_00057902	geneComp_00018010	ENST00000551150	MSTRG.20244	Ctrl	Sepsis	NA	NA	154.514	216.708	148.036	93.6322	17.1473	-0.549778	NA	20.4242	2.12262	22.3307	1.30263	8.21687	3.38897	NA	0.219981	0.11	0.231437	0.121437	0.244875	0.0216863	FALSE	0.99992	TRUE	yes	no	no	1	TRUE	RPLP0
isoComp_00057904	geneComp_00018010	ENST00000551258	MSTRG.20244	Ctrl	Sepsis	NA	NA	154.514	216.708	148.036	93.6322	17.1473	-0.549778	NA	18.4469	82.8611	11.7371	82.1222	5.81478	-2.81856	NA	0.0553208	0.1528	0.0451667	-0.107633	0.0216863	0.0216863	TRUE	0.96668	TRUE	yes	no	no	0	TRUE	RPLP0
isoComp_00057908	geneComp_00018010	ENST00000552461	MSTRG.20244	Ctrl	Sepsis	NA	NA	154.514	216.708	148.036	93.6322	17.1473	-0.549778	NA	22.2129	18.4225	22.6078	8.39746	3.05533	0.295202	NA	0.185962	0.1454	0.190188	0.0447875	0.729512	0.0216863	FALSE	0.999717	TRUE	yes	no	no	2	TRUE	RPLP0
isoComp_00057910	geneComp_00018010	MSTRG.20244.18	MSTRG.20244	Ctrl	Sepsis	NA	NA	154.514	216.708	148.036	93.6322	17.1473	-0.549778	NA	12.0653	14.8542	11.7747	9.97335	4.20852	-0.334921	NA	0.0427547	0.044	0.042625	-0.001375	0.754967	0.0216863	FALSE	0.997878	TRUE	yes	no	no	1	TRUE	RPLP0
isoComp_00057911	geneComp_00018010	MSTRG.20244.19	MSTRG.20244	Ctrl	Sepsis	NA	NA	154.514	216.708	148.036	93.6322	17.1473	-0.549778	NA	12.7117	16.1737	12.3511	16.1736	3.84871	-0.38874	NA	0.103472	0.0492	0.109125	0.059925	0.832426	0.0216863	FALSE	0.994039	TRUE	yes	no	no	0	TRUE	RPLP0
isoComp_00057912	geneComp_00018010	MSTRG.20244.7	MSTRG.20244	Ctrl	Sepsis	NA	NA	154.514	216.708	148.036	93.6322	17.1473	-0.549778	NA	10.96	0.0001	12.1017	0	5.48063	10.2278	NA	0.0661698	0	0.0730625	0.0730625	0.527036	0.0216863	TRUE	0.960466	TRUE	yes	no	no	0	TRUE	RPLP0
isoComp_00058420	geneComp_00018111	MSTRG.20340.22	MSTRG.20340	Ctrl	Sepsis	NA	NA	36.5109	17.4975	38.4915	3.3698	2.98123	1.13694	NA	5.07835	4.10889	5.17933	0.826366	0.916868	0.333292	NA	0.177509	0.3154	0.163146	-0.152254	0.000220648	0.000220648	FALSE	0.999956	TRUE	yes	no	yes	0	FALSE	CAMKK2
isoComp_00058425	geneComp_00018111	MSTRG.20340.31	MSTRG.20340	Ctrl	Sepsis	NA	NA	36.5109	17.4975	38.4915	3.3698	2.98123	1.13694	NA	18.3791	3.35171	19.9445	2.85618	2.86031	2.56945	NA	0.49166	0.2694	0.514813	0.245412	0.000220648	0.000220648	FALSE	0.999903	TRUE	yes	no	yes	0	FALSE	CAMKK2
isoComp_00066323	geneComp_00020169	ENST00000332556	MSTRG.22311	Ctrl	Sepsis	NA	NA	70.8581	47.0923	73.3337	8.29111	4.21637	0.638875	NA	4.83332	4.81785	4.83493	0.894837	0.319282	0.005094	NA	0.0856604	0.1404	0.0799583	-0.0604417	0.401533	0.000198355	FALSE	0.99999	TRUE	yes	yes	yes	0	TRUE	LAMP1
isoComp_00066325	geneComp_00020169	ENST00000472564	MSTRG.22311	Ctrl	Sepsis	NA	NA	70.8581	47.0923	73.3337	8.29111	4.21637	0.638875	NA	6.73826	4.12566	7.01041	1.03978	0.361847	0.763437	NA	0.122925	0.092	0.126146	0.0341458	0.45232	0.000198355	TRUE	0.998915	TRUE	yes	no	yes	2	TRUE	LAMP1
isoComp_00066326	geneComp_00020169	MSTRG.22311.1	MSTRG.22311	Ctrl	Sepsis	NA	NA	70.8581	47.0923	73.3337	8.29111	4.21637	0.638875	NA	38.388	20.2313	40.2793	5.50462	3.51711	0.993094	NA	0.420113	0.3066	0.431937	0.125337	0.000198355	0.000198355	FALSE	0.999952	TRUE	yes	yes	yes	0	TRUE	LAMP1
isoComp_00066327	geneComp_00020169	MSTRG.22311.2	MSTRG.22311	Ctrl	Sepsis	NA	NA	70.8581	47.0923	73.3337	8.29111	4.21637	0.638875	NA	17.5183	17.9173	17.4767	3.49945	1.13666	-0.0358959	NA	0.325604	0.4608	0.311521	-0.149279	0.136747	0.000198355	FALSE	0.999974	TRUE	yes	yes	yes	1	TRUE	LAMP1
isoComp_00066328	geneComp_00020169	MSTRG.22311.4	MSTRG.22311	Ctrl	Sepsis	NA	NA	70.8581	47.0923	73.3337	8.29111	4.21637	0.638875	NA	3.10701	0.0001	3.43065	0	1.71513	8.41218	NA	0.0401698	0	0.0443542	0.0443542	0.305563	0.000198355	FALSE	0.999988	TRUE	yes	yes	yes	0	TRUE	LAMP1
isoComp_00070535	geneComp_00021000	MSTRG.23111.100	MSTRG.23111	Ctrl	Sepsis	NA	NA	2142.09	3623.8	1987.75	959.902	269.442	-0.866364	NA	156.889	66.6824	166.285	58.864	43.1642	1.31815	NA	0.102151	0.0072	0.112042	0.104842	0.00893036	0	NA	0.000784133	FALSE	NA	NA	NA	0	FALSE	ARF6
isoComp_00070539	geneComp_00021000	MSTRG.23111.104	MSTRG.23111	Ctrl	Sepsis	NA	NA	2142.09	3623.8	1987.75	959.902	269.442	-0.866364	NA	351.605	710.708	314.198	710.686	171.939	-1.17756	NA	0.0580943	0.13	0.0506042	-0.0793958	0.127807	0	NA	0.0336802	FALSE	NA	NA	NA	0	FALSE	AL627171
isoComp_00070546	geneComp_00021000	MSTRG.23111.14	MSTRG.23111	Ctrl	Sepsis	NA	NA	2142.09	3623.8	1987.75	959.902	269.442	-0.866364	NA	76.1237	128.43	70.6751	96.2052	30.716	-0.861613	NA	0.0178113	0.0204	0.0175417	-0.00285833	1	0	NA	0.0143243	FALSE	NA	NA	NA	0	FALSE	ARF6
isoComp_00070548	geneComp_00021000	MSTRG.23111.16	MSTRG.23111	Ctrl	Sepsis	NA	NA	2142.09	3623.8	1987.75	959.902	269.442	-0.866364	NA	13.454	18.2527	12.9541	8.02396	4.20603	-0.494374	NA	0.00739623	0.006	0.00754167	0.00154167	0.916945	0	NA	0.00230396	FALSE	NA	NA	NA	0	FALSE	RNU6-539P
isoComp_00070556	geneComp_00021000	MSTRG.23111.26	MSTRG.23111	Ctrl	Sepsis	NA	NA	2142.09	3623.8	1987.75	959.902	269.442	-0.866364	NA	36.8044	0.0001	40.6381	0	40.638	11.9746	NA	0.00618868	0	0.00683333	0.00683333	0.452826	0	NA	0.0338267	FALSE	NA	NA	NA	0	FALSE	RNU6-539P
isoComp_00070560	geneComp_00021000	MSTRG.23111.30	MSTRG.23111	Ctrl	Sepsis	NA	NA	2142.09	3623.8	1987.75	959.902	269.442	-0.866364	NA	15.191	35.3245	13.0938	16.5539	1.96618	-1.43109	NA	0.00854717	0.012	0.0081875	-0.0038125	0.527527	0	NA	0.00181361	FALSE	NA	NA	NA	0	FALSE	RNU6-539P
isoComp_00070564	geneComp_00021000	MSTRG.23111.34	MSTRG.23111	Ctrl	Sepsis	NA	NA	2142.09	3623.8	1987.75	959.902	269.442	-0.866364	NA	15.0822	128.286	3.29017	123.298	0.974483	-5.28079	NA	0.00784906	0.0614	0.00227083	-0.0591292	0.687795	0	NA	0.0413858	FALSE	NA	NA	NA	0	FALSE	ARF6
isoComp_00070565	geneComp_00021000	MSTRG.23111.35	MSTRG.23111	Ctrl	Sepsis	NA	NA	2142.09	3623.8	1987.75	959.902	269.442	-0.866364	NA	13.5179	3.47544	14.564	2.25937	11.4575	2.06399	NA	0.00469811	0.0002	0.00516667	0.00496667	1	0	NA	0.0335028	FALSE	NA	NA	NA	0	FALSE	RNU6-539P
isoComp_00070570	geneComp_00021000	MSTRG.23111.40	MSTRG.23111	Ctrl	Sepsis	NA	NA	2142.09	3623.8	1987.75	959.902	269.442	-0.866364	NA	15.5934	27.8164	14.3202	13.641	3.28581	-0.957393	NA	0.00475472	0.0062	0.00460417	-0.00159583	0.416276	0	NA	0.0176997	FALSE	NA	NA	NA	1	FALSE	RNU6-539P
isoComp_00070574	geneComp_00021000	MSTRG.23111.44	MSTRG.23111	Ctrl	Sepsis	NA	NA	2142.09	3623.8	1987.75	959.902	269.442	-0.866364	NA	59.1999	37.2511	61.4862	37.1011	28.1193	0.722826	NA	0.016283	0.0028	0.0176875	0.0148875	1	0	NA	0.018246	FALSE	NA	NA	NA	0	FALSE	ARF6
isoComp_00070575	geneComp_00021000	MSTRG.23111.45	MSTRG.23111	Ctrl	Sepsis	NA	NA	2142.09	3623.8	1987.75	959.902	269.442	-0.866364	NA	101.549	112.709	100.386	83.7492	28.9077	-0.16703	NA	0.0893396	0.0892	0.0893542	0.000154167	1	0	NA	0.0338108	FALSE	NA	NA	NA	0	FALSE	RNU6-539P
isoComp_00070577	geneComp_00021000	MSTRG.23111.48	MSTRG.23111	Ctrl	Sepsis	NA	NA	2142.09	3623.8	1987.75	959.902	269.442	-0.866364	NA	83.8366	193.748	72.3874	116.969	21.6526	-1.42025	NA	0.073	0.072	0.0731042	0.00110417	0.543187	0	NA	0.00723631	FALSE	NA	NA	NA	0	FALSE	RNU6-539P
isoComp_00070580	geneComp_00021000	MSTRG.23111.51	MSTRG.23111	Ctrl	Sepsis	NA	NA	2142.09	3623.8	1987.75	959.902	269.442	-0.866364	NA	35.9411	20.534	37.546	20.5339	20.9349	0.870326	NA	0.0143585	0.0118	0.014625	0.002825	0.311566	0	NA	0.0313564	FALSE	NA	NA	NA	0	FALSE	RNU6-539P
isoComp_00070585	geneComp_00021000	MSTRG.23111.56	MSTRG.23111	Ctrl	Sepsis	NA	NA	2142.09	3623.8	1987.75	959.902	269.442	-0.866364	NA	7.0234	0.378019	7.71562	0.235879	2.60422	4.31545	NA	0.00107547	0	0.0011875	0.0011875	0.245582	0	NA	0.0324419	FALSE	NA	NA	NA	0	FALSE	RNU6-539P
isoComp_00070597	geneComp_00021000	MSTRG.23111.69	MSTRG.23111	Ctrl	Sepsis	NA	NA	2142.09	3623.8	1987.75	959.902	269.442	-0.866364	NA	168.43	48.1291	180.961	35.2634	88.6202	1.91048	NA	0.272472	0.1024	0.290187	0.187787	0.498294	0	NA	0.033548	FALSE	NA	NA	NA	0	FALSE	RNU6-539P
isoComp_00070602	geneComp_00021000	MSTRG.23111.75	MSTRG.23111	Ctrl	Sepsis	NA	NA	2142.09	3623.8	1987.75	959.902	269.442	-0.866364	NA	233.702	469.986	209.089	196.9	23.1427	-1.16847	NA	0.0686792	0.062	0.069375	0.007375	1	0	NA	0.0478979	FALSE	NA	NA	NA	0	FALSE	RNU6-539P
isoComp_00070621	geneComp_00021000	MSTRG.23111.96	MSTRG.23111	Ctrl	Sepsis	NA	NA	2142.09	3623.8	1987.75	959.902	269.442	-0.866364	NA	231.438	585.888	194.517	226.68	50.7723	-1.59068	NA	0.0991321	0.218	0.08675	-0.13125	0.0199207	0	NA	0.0141793	FALSE	NA	NA	NA	0	FALSE	ARF6
isoComp_00070623	geneComp_00021000	MSTRG.23111.98	MSTRG.23111	Ctrl	Sepsis	NA	NA	2142.09	3623.8	1987.75	959.902	269.442	-0.866364	NA	31.042	324.401	0.48374	221.002	0.375684	-9.35985	NA	0.00756604	0.0786	0.000166667	-0.0784333	0	0	NA	0.0337237	FALSE	NA	NA	NA	0	FALSE	NEMF
isoComp_00070624	geneComp_00021000	MSTRG.23111.99	MSTRG.23111	Ctrl	Sepsis	NA	NA	2142.09	3623.8	1987.75	959.902	269.442	-0.866364	NA	32.8079	0.0001	36.2254	0	36.2253	11.8088	NA	0.0103019	0	0.011375	0.011375	0.387026	0	NA	0.0338624	FALSE	NA	NA	NA	0	FALSE	NEMF
isoComp_00070893	geneComp_00021061	ENST00000216392	MSTRG.23172	Ctrl	Sepsis	NA	NA	143.423	23.6327	155.901	5.33725	14.0063	2.72126	NA	12.9192	9.88021	13.2358	2.58569	2.25889	0.42146	NA	0.0426038	0.0738	0.0393542	-0.0344458	0.0185752	0.0185752	FALSE	1	TRUE	yes	no	no	0	FALSE	PYGL
isoComp_00070896	geneComp_00021061	ENST00000532107	MSTRG.23172	Ctrl	Sepsis	NA	NA	143.423	23.6327	155.901	5.33725	14.0063	2.72126	NA	3.24811	1.22331	3.45903	0.436821	0.463607	1.49199	NA	0.0308113	0.0642	0.0273333	-0.0368667	0.121534	0.0185752	FALSE	0.980603	TRUE	yes	no	no	0	FALSE	PYGL
isoComp_00070897	geneComp_00021061	ENST00000532462	MSTRG.23172	Ctrl	Sepsis	NA	NA	143.423	23.6327	155.901	5.33725	14.0063	2.72126	NA	18.8927	0.0001	20.8606	0	4.564	11.0129	NA	0.174623	0.0794	0.184542	0.105142	1	0.0185752	FALSE	1	TRUE	yes	no	no	0	FALSE	PYGL
isoComp_00070898	geneComp_00021061	ENST00000544180	MSTRG.23172	Ctrl	Sepsis	NA	NA	143.423	23.6327	155.901	5.33725	14.0063	2.72126	NA	7.9503	3.28972	8.43578	2.15033	1.66084	1.35589	NA	0.158472	0.2942	0.144333	-0.149867	1	0.0185752	FALSE	1	TRUE	yes	no	no	0	FALSE	PYGL
isoComp_00070901	geneComp_00021061	MSTRG.23172.13	MSTRG.23172	Ctrl	Sepsis	NA	NA	143.423	23.6327	155.901	5.33725	14.0063	2.72126	NA	16.6081	3.3977	17.9842	0.883075	4.36223	2.40066	NA	0.0538113	0.0972	0.0492917	-0.0479083	0.596609	0.0185752	TRUE	0.99779	TRUE	yes	no	no	0	FALSE	PYGL
isoComp_00070909	geneComp_00021061	MSTRG.23172.20	MSTRG.23172	Ctrl	Sepsis	NA	NA	143.423	23.6327	155.901	5.33725	14.0063	2.72126	NA	10.7908	2.65227	11.6385	0.667303	1.09418	2.12942	NA	0.0798302	0.106	0.0771042	-0.0288958	0.249052	0.0185752	TRUE	0.967776	TRUE	no	no	no	1	FALSE	PYGL
isoComp_00070910	geneComp_00021061	MSTRG.23172.3	MSTRG.23172	Ctrl	Sepsis	NA	NA	143.423	23.6327	155.901	5.33725	14.0063	2.72126	NA	11.5361	0.0001	12.7377	0	2.97112	10.3017	NA	0.169566	0.1354	0.173125	0.037725	0.183996	0.0185752	FALSE	1	TRUE	yes	no	no	0	FALSE	PYGL
isoComp_00070913	geneComp_00021061	MSTRG.23172.9	MSTRG.23172	Ctrl	Sepsis	NA	NA	143.423	23.6327	155.901	5.33725	14.0063	2.72126	NA	51.9354	0.0001	57.3453	0	7.13535	12.4714	NA	0.229208	0.0312	0.249833	0.218633	0.0250216	0.0185752	FALSE	1	TRUE	yes	no	no	0	FALSE	PYGL
isoComp_00073551	geneComp_00021747	ENST00000342745	MSTRG.23821	Ctrl	Sepsis	NA	NA	28.382	19.0754	29.3515	2.85632	1.40827	0.621453	NA	5.49246	8.35918	5.19385	2.91098	1.4398	-0.685507	NA	0.0777358	0.174	0.0677083	-0.106292	0.0424888	1.81453e-07	FALSE	0.996908	TRUE	yes	yes	yes	0	TRUE	SUSD6
isoComp_00073561	geneComp_00021747	MSTRG.23821.16	MSTRG.23821	Ctrl	Sepsis	NA	NA	28.382	19.0754	29.3515	2.85632	1.40827	0.621453	NA	4.39462	0.0001	4.85238	0	0.627965	8.91116	NA	0.111717	0	0.123354	0.123354	0.152193	1.81453e-07	NA	0.569422	FALSE	NA	NA	NA	1	TRUE	SUSD6
isoComp_00073567	geneComp_00021747	MSTRG.23821.22	MSTRG.23821	Ctrl	Sepsis	NA	NA	28.382	19.0754	29.3515	2.85632	1.40827	0.621453	NA	4.6682	0.194858	5.13418	0.106355	0.584491	4.65025	NA	0.14166	0.016	0.15475	0.13875	1.81453e-07	1.81453e-07	NA	0.476596	FALSE	NA	NA	NA	1	TRUE	SUSD6
isoComp_00073573	geneComp_00021747	MSTRG.23821.6	MSTRG.23821	Ctrl	Sepsis	NA	NA	28.382	19.0754	29.3515	2.85632	1.40827	0.621453	NA	4.89641	4.30534	4.95798	1.32709	0.726055	0.203185	NA	0.272736	0.3812	0.261437	-0.119762	0.102182	1.81453e-07	NA	0.576226	FALSE	NA	NA	NA	1	TRUE	SUSD6
isoComp_00074862	geneComp_00022040	ENST00000303562	MSTRG.24097	Ctrl	Sepsis	NA	NA	228.561	87.03	243.304	18.362	24.0427	1.48307	NA	147.975	28.2244	160.449	6.5302	19.7884	2.50667	NA	0.461491	0.218	0.486854	0.268854	0.0115553	0.0044834	FALSE	0.999967	TRUE	yes	no	yes	0	TRUE	FOS
isoComp_00074866	geneComp_00022040	ENST00000555347	MSTRG.24097	Ctrl	Sepsis	NA	NA	228.561	87.03	243.304	18.362	24.0427	1.48307	NA	51.5615	27.6922	54.0479	7.21559	6.3212	0.964506	NA	0.323943	0.372	0.318937	-0.0530625	0.340333	0.0044834	FALSE	0.996416	TRUE	no	no	yes	0	TRUE	FOS
isoComp_00074870	geneComp_00022040	MSTRG.24097.1	MSTRG.24097	Ctrl	Sepsis	NA	NA	228.561	87.03	243.304	18.362	24.0427	1.48307	NA	3.31237	3.87774	3.25348	1.74186	0.472882	-0.252519	NA	0.00926415	0.0224	0.00789583	-0.0145042	0.0881714	0.0044834	TRUE	0.947367	TRUE	no	no	no	1	TRUE	FOS
isoComp_00074871	geneComp_00022040	MSTRG.24097.3	MSTRG.24097	Ctrl	Sepsis	NA	NA	228.561	87.03	243.304	18.362	24.0427	1.48307	NA	17.4288	19.2761	17.2364	5.03303	2.07193	-0.161271	NA	0.148151	0.2838	0.134021	-0.149779	0.0044834	0.0044834	FALSE	0.962854	TRUE	no	no	yes	2	TRUE	FOS
isoComp_00081441	geneComp_00023573	ENST00000430088	MSTRG.2564	Ctrl	Sepsis	NA	NA	63.8116	42.7198	66.0086	4.53277	3.51317	0.627629	NA	4.2067	1.96261	4.44046	0.233882	0.333945	1.17385	NA	0.0616981	0.0298	0.0650208	0.0352208	0.590931	0.000193905	FALSE	0.941112	TRUE	yes	no	no	0	FALSE	BCAP31
isoComp_00081457	geneComp_00023573	MSTRG.2564.8	MSTRG.2564	Ctrl	Sepsis	NA	NA	63.8116	42.7198	66.0086	4.53277	3.51317	0.627629	NA	43.8727	18.2331	46.5435	7.4341	3.56039	1.35154	NA	0.528453	0.3098	0.551229	0.241429	0.61922	0.000193905	FALSE	0.999075	TRUE	yes	no	no	0	FALSE	BCAP31
isoComp_00081458	geneComp_00023573	MSTRG.2564.9	MSTRG.2564	Ctrl	Sepsis	NA	NA	63.8116	42.7198	66.0086	4.53277	3.51317	0.627629	NA	5.14049	15.6292	4.04792	7.90831	1.75175	-1.94636	NA	0.182528	0.4976	0.149708	-0.347892	0.000193905	0.000193905	FALSE	0.99908	TRUE	yes	no	no	0	FALSE	BCAP31
isoComp_00094289	geneComp_00026111	ENST00000565678	MSTRG.28021	Ctrl	Sepsis	NA	NA	27.2811	35.8093	26.3928	5.82661	1.50388	-0.440049	NA	5.03937	3.21267	5.22965	1.36644	1.08539	0.701212	NA	0.185528	0.0906	0.195417	0.104817	0.624991	0	FALSE	0.998652	TRUE	yes	no	yes	0	TRUE	RNPS1
isoComp_00094290	geneComp_00026111	ENST00000565870	MSTRG.28021	Ctrl	Sepsis	NA	NA	27.2811	35.8093	26.3928	5.82661	1.50388	-0.440049	NA	3.70171	3.85211	3.68605	1.13744	0.374398	-0.0634059	NA	0.112245	0.0674	0.116917	0.0495167	0	0	FALSE	0.998602	TRUE	yes	no	yes	0	TRUE	RNPS1
isoComp_00094303	geneComp_00026111	MSTRG.28021.17	MSTRG.28021	Ctrl	Sepsis	NA	NA	27.2811	35.8093	26.3928	5.82661	1.50388	-0.440049	NA	6.79322	14.7903	5.96019	2.30982	1.12636	-1.30978	NA	0.26117	0.495	0.236813	-0.258188	0	0	NA	0.442609	FALSE	NA	NA	NA	1	TRUE	RNPS1
isoComp_00094591	geneComp_00026162	ENST00000262306	MSTRG.28069	Ctrl	Sepsis	NA	NA	44.6776	37.8755	45.3862	5.57307	2.41541	0.260923	NA	4.30488	2.33307	4.51028	2.33297	0.829435	0.94801	NA	0.084283	0.0708	0.0856875	0.0148875	0.69109	0.0259566	FALSE	0.979468	TRUE	yes	no	yes	0	FALSE	ELOB
isoComp_00094592	geneComp_00026162	ENST00000409477	MSTRG.28069	Ctrl	Sepsis	NA	NA	44.6776	37.8755	45.3862	5.57307	2.41541	0.260923	NA	26.728	28.8228	26.5098	6.96281	1.95828	-0.120643	NA	0.384151	0.5542	0.366437	-0.187762	0.0259566	0.0259566	FALSE	0.978691	TRUE	yes	no	no	1	FALSE	ELOB
isoComp_00094593	geneComp_00026162	ENST00000409906	MSTRG.28069	Ctrl	Sepsis	NA	NA	44.6776	37.8755	45.3862	5.57307	2.41541	0.260923	NA	9.03134	3.38149	9.61987	1.60088	1.26896	1.5056	NA	0.434283	0.2762	0.45075	0.17455	0.052821	0.0259566	FALSE	0.985125	TRUE	yes	no	no	1	FALSE	ELOB
isoComp_00094797	geneComp_00026194	ENST00000336577	MSTRG.28099	Ctrl	Sepsis	NA	NA	129.356	6.02832	142.203	1.37454	16.0886	4.55776	NA	41.5144	0.914659	45.7435	0.201085	13.2206	5.62882	NA	0.232038	0.1616	0.239375	0.077775	0.569489	0.00161451	FALSE	1	TRUE	yes	yes	yes	0	TRUE	MMP25
isoComp_00094799	geneComp_00026194	ENST00000575441	MSTRG.28099	Ctrl	Sepsis	NA	NA	129.356	6.02832	142.203	1.37454	16.0886	4.55776	NA	10.8125	1.51883	11.7806	0.301504	1.44411	2.94713	NA	0.137377	0.2616	0.124437	-0.137162	0.00161451	0.00161451	FALSE	0.890188	TRUE	yes	no	yes	0	TRUE	MMP25
isoComp_00094801	geneComp_00026194	MSTRG.28099.10	MSTRG.28099	Ctrl	Sepsis	NA	NA	129.356	6.02832	142.203	1.37454	16.0886	4.55776	NA	4.15015	0.537775	4.52644	0.126138	0.497787	3.0499	NA	0.0550189	0.1108	0.0492083	-0.0615917	0.0285388	0.00161451	TRUE	0.994934	TRUE	yes	no	no	3	TRUE	MMP25
isoComp_00094807	geneComp_00026194	MSTRG.28099.4	MSTRG.28099	Ctrl	Sepsis	NA	NA	129.356	6.02832	142.203	1.37454	16.0886	4.55776	NA	9.90412	0.524857	10.8811	0.524757	4.8692	4.34786	NA	0.0331132	0.007	0.0358333	0.0288333	1	0.00161451	FALSE	1	TRUE	yes	no	yes	0	TRUE	MMP25
isoComp_00094809	geneComp_00026194	MSTRG.28099.6	MSTRG.28099	Ctrl	Sepsis	NA	NA	129.356	6.02832	142.203	1.37454	16.0886	4.55776	NA	5.24229	0.577675	5.72819	0.356186	0.794874	3.28751	NA	0.0481509	0.0776	0.0450833	-0.0325167	0.967754	0.00161451	FALSE	0.998184	TRUE	yes	yes	no	0	TRUE	MMP25
isoComp_00094810	geneComp_00026194	MSTRG.28099.8	MSTRG.28099	Ctrl	Sepsis	NA	NA	129.356	6.02832	142.203	1.37454	16.0886	4.55776	NA	43.6617	0.996085	48.106	0.177582	9.26184	5.57969	NA	0.363321	0.2084	0.379458	0.171058	0.655875	0.00161451	FALSE	0.99978	TRUE	yes	no	yes	2	TRUE	MMP25
isoComp_00094811	geneComp_00026194	MSTRG.28099.9	MSTRG.28099	Ctrl	Sepsis	NA	NA	129.356	6.02832	142.203	1.37454	16.0886	4.55776	NA	6.47052	0.149313	7.12898	0.0799239	1.13803	5.48579	NA	0.0478868	0.0602	0.0466042	-0.0135958	1	0.00161451	FALSE	0.923728	TRUE	yes	no	no	0	TRUE	MMP25
isoComp_00096940	geneComp_00026520	ENST00000329565	MSTRG.28422	Ctrl	Sepsis	NA	NA	75.0839	93.8403	73.1302	21.1719	10.6036	-0.359697	NA	62.2244	89.3293	59.401	20.2141	10.3205	-0.588566	NA	0.643321	0.8584	0.620917	-0.237483	0.0044834	0.0044834	FALSE	0.940872	TRUE	yes	no	no	0	TRUE	SNN
isoComp_00096941	geneComp_00026520	MSTRG.28422.1	MSTRG.28422	Ctrl	Sepsis	NA	NA	75.0839	93.8403	73.1302	21.1719	10.6036	-0.359697	NA	11.1069	3.1745	11.9332	1.9624	5.24747	1.90706	NA	0.310868	0.135	0.329188	0.194188	0.0044834	0.0044834	FALSE	0.9326	TRUE	yes	no	no	0	TRUE	SNN
isoComp_00097892	geneComp_00026686	ENST00000620440	MSTRG.28575	Ctrl	Sepsis	NA	NA	23.0751	23.3638	23.045	3.79563	1.37857	-0.0198137	NA	8.76411	11.447	8.48464	2.29007	0.741695	-0.431609	NA	0.389226	0.5264	0.374937	-0.151462	0.00107089	0.00107089	FALSE	0.998937	TRUE	no	no	no	0	TRUE	NOMO2
isoComp_00097894	geneComp_00026686	ENST00000622306	MSTRG.28575	Ctrl	Sepsis	NA	NA	23.0751	23.3638	23.045	3.79563	1.37857	-0.0198137	NA	6.5333	1.00133	7.10955	0.42156	0.82827	2.81554	NA	0.335509	0.0554	0.364687	0.309287	0.00107089	0.00107089	FALSE	1	TRUE	yes	yes	yes	0	TRUE	NOMO2
isoComp_00102715	geneComp_00027588	ENST00000290649	MSTRG.29425	Ctrl	Sepsis	NA	NA	35.1052	42.8144	34.3021	3.95498	3.47015	-0.319713	NA	5.96049	4.36607	6.12658	2.08741	0.814465	0.487799	NA	0.365623	0.2028	0.382583	0.179783	0.0149155	0.0149155	FALSE	1	TRUE	yes	no	yes	0	TRUE	AMFR
isoComp_00102716	geneComp_00027588	ENST00000492830	MSTRG.29425	Ctrl	Sepsis	NA	NA	35.1052	42.8144	34.3021	3.95498	3.47015	-0.319713	NA	6.00141	6.54153	5.94515	1.62428	0.909129	-0.137693	NA	0.0493208	0.0672	0.0474583	-0.0197417	0.318139	0.0149155	FALSE	0.996716	TRUE	yes	no	yes	0	TRUE	AMFR
isoComp_00102728	geneComp_00027588	MSTRG.29425.13	MSTRG.29425	Ctrl	Sepsis	NA	NA	35.1052	42.8144	34.3021	3.95498	3.47015	-0.319713	NA	4.91139	5.2121	4.88006	3.46196	0.875466	-0.0947782	NA	0.127094	0.1604	0.123625	-0.036775	0.33696	0.0149155	FALSE	1	TRUE	yes	no	yes	0	TRUE	AMFR
isoComp_00102734	geneComp_00027588	MSTRG.29425.7	MSTRG.29425	Ctrl	Sepsis	NA	NA	35.1052	42.8144	34.3021	3.95498	3.47015	-0.319713	NA	7.16428	18.342	5.99993	2.97273	1.76779	-1.61052	NA	0.10834	0.3108	0.08725	-0.22355	0.0504021	0.0149155	FALSE	1	TRUE	yes	no	yes	0	TRUE	AMFR
isoComp_00107845	geneComp_00028518	ENST00000262428	MSTRG.30304	Ctrl	Sepsis	NA	NA	403.221	244.239	419.782	33.3026	22.4197	0.781323	NA	298.013	222.892	305.838	31.6706	28.797	0.456404	NA	0.790019	0.963	0.772	-0.191	0.875058	1.23233e-05	FALSE	0.993969	TRUE	yes	no	no	0	TRUE	COTL1
isoComp_00107847	geneComp_00028518	ENST00000564057	MSTRG.30304	Ctrl	Sepsis	NA	NA	403.221	244.239	419.782	33.3026	22.4197	0.781323	NA	77.3253	0.0001	85.3801	0	23.9567	13.0455	NA	0.176264	0	0.194625	0.194625	1.23233e-05	1.23233e-05	FALSE	0.922333	TRUE	yes	no	no	0	TRUE	COTL1
isoComp_00107848	geneComp_00028518	ENST00000564662	MSTRG.30304	Ctrl	Sepsis	NA	NA	403.221	244.239	419.782	33.3026	22.4197	0.781323	NA	13.3248	8.24869	13.8535	1.08267	1.61038	0.74731	NA	0.0127358	0.0116	0.0128542	0.00125417	0.744438	1.23233e-05	NA	0.0536985	FALSE	NA	NA	NA	1	TRUE	COTL1
isoComp_00107849	geneComp_00028518	ENST00000567278	MSTRG.30304	Ctrl	Sepsis	NA	NA	403.221	244.239	419.782	33.3026	22.4197	0.781323	NA	5.15971	4.50776	5.22762	1.00532	0.703798	0.213302	NA	0.00988679	0.0118	0.0096875	-0.0021125	0.437803	1.23233e-05	NA	0.0286816	FALSE	NA	NA	NA	0	TRUE	COTL1
isoComp_00107850	geneComp_00028518	ENST00000567786	MSTRG.30304	Ctrl	Sepsis	NA	NA	403.221	244.239	419.782	33.3026	22.4197	0.781323	NA	7.93735	6.87883	8.04761	2.10346	0.528251	0.226093	NA	0.00843396	0.0098	0.00829167	-0.00150833	0.270631	1.23233e-05	NA	0.000178563	FALSE	NA	NA	NA	0	TRUE	COTL1
isoComp_00116249	geneComp_00029972	ENST00000342679	MSTRG.31685	Ctrl	Sepsis	NA	NA	44.9389	33.8208	46.097	12.2629	3.51615	0.446649	NA	5.86859	10.5003	5.38612	6.59996	1.05288	-0.961813	NA	0.130528	0.1684	0.126583	-0.0418167	0.362715	0.000146944	FALSE	0.999986	TRUE	yes	no	yes	0	TRUE	MAP2K3
isoComp_00116264	geneComp_00029972	MSTRG.31685.12	MSTRG.31685	Ctrl	Sepsis	NA	NA	44.9389	33.8208	46.097	12.2629	3.51615	0.446649	NA	4.28748	9.08472	3.78776	4.90972	0.391093	-1.25988	NA	0.191396	0.3206	0.177937	-0.142662	0.226827	0.000146944	TRUE	0.999996	TRUE	yes	no	yes	1	TRUE	MAP2K3
isoComp_00116275	geneComp_00029972	MSTRG.31685.31	MSTRG.31685	Ctrl	Sepsis	NA	NA	44.9389	33.8208	46.097	12.2629	3.51615	0.446649	NA	3.68635	3.60583	3.69474	0.605668	0.265409	0.0350453	NA	0.0980377	0.1104	0.09675	-0.01365	0.542521	0.000146944	NA	0.0480115	FALSE	NA	NA	NA	0	TRUE	MAP2K3
isoComp_00116278	geneComp_00029972	MSTRG.31685.9	MSTRG.31685	Ctrl	Sepsis	NA	NA	44.9389	33.8208	46.097	12.2629	3.51615	0.446649	NA	17.8697	1.71108	19.5529	1.71098	3.65397	3.50673	NA	0.132717	0.0078	0.145729	0.137929	0.000146944	0.000146944	FALSE	0.999968	TRUE	yes	no	no	0	TRUE	MAP2K3
isoComp_00117179	geneComp_00030167	ENST00000394908	MSTRG.31878	Ctrl	Sepsis	NA	NA	300.482	60.7498	325.454	7.00374	29.7845	2.42131	NA	18.0284	24.8199	17.321	6.49014	2.17446	-0.518725	NA	0.105906	0.4478	0.0702917	-0.377508	4.07713e-06	8.35593e-10	FALSE	0.999999	TRUE	yes	no	no	0	FALSE	FLOT2
isoComp_00117181	geneComp_00030167	ENST00000577789	MSTRG.31878	Ctrl	Sepsis	NA	NA	300.482	60.7498	325.454	7.00374	29.7845	2.42131	NA	8.38314	0.0001	9.25637	0	5.35008	9.84151	NA	0.0141321	0	0.0156042	0.0156042	1	8.35593e-10	FALSE	0.999995	TRUE	yes	no	no	0	FALSE	FLOT2
isoComp_00117185	geneComp_00030167	ENST00000582174	MSTRG.31878	Ctrl	Sepsis	NA	NA	300.482	60.7498	325.454	7.00374	29.7845	2.42131	NA	3.9032	1.74821	4.12768	0.548113	0.446276	1.23471	NA	0.0182264	0.0422	0.0157292	-0.0264708	0.157177	8.35593e-10	NA	0.012083	FALSE	NA	NA	NA	0	FALSE	FLOT2
isoComp_00117186	geneComp_00030167	ENST00000585169	MSTRG.31878	Ctrl	Sepsis	NA	NA	300.482	60.7498	325.454	7.00374	29.7845	2.42131	NA	251	12.7159	275.822	12.7158	28.3832	4.43795	NA	0.773868	0.1916	0.834521	0.642921	8.35593e-10	8.35593e-10	FALSE	0.999999	TRUE	yes	no	no	0	FALSE	FLOT2
isoComp_00117189	geneComp_00030167	MSTRG.31878.2	MSTRG.31878	Ctrl	Sepsis	NA	NA	300.482	60.7498	325.454	7.00374	29.7845	2.42131	NA	10.4882	8.73761	10.6706	2.92834	1.17329	0.288029	NA	0.0438302	0.1292	0.0349375	-0.0942625	0.0301638	8.35593e-10	FALSE	0.999995	TRUE	yes	no	no	1	FALSE	FLOT2
isoComp_00120176	geneComp_00030778	ENST00000339569	MSTRG.32451	Ctrl	Sepsis	NA	NA	52.9521	16.7003	56.7283	2.95864	4.51346	1.76359	NA	10.7478	5.07976	11.3382	1.27084	0.789405	1.15679	NA	0.215925	0.3084	0.206292	-0.102108	0.0206099	0	NA	0.507759	FALSE	NA	NA	NA	0	TRUE	MSL1
isoComp_00120182	geneComp_00030778	ENST00000580086	MSTRG.32451	Ctrl	Sepsis	NA	NA	52.9521	16.7003	56.7283	2.95864	4.51346	1.76359	NA	17.1222	3.11176	18.5816	0.637384	1.79367	2.57422	NA	0.283075	0.1838	0.293417	0.109617	1	0	NA	0.0350043	FALSE	NA	NA	NA	1	TRUE	MSL1
isoComp_00120187	geneComp_00030778	MSTRG.32451.1	MSTRG.32451	Ctrl	Sepsis	NA	NA	52.9521	16.7003	56.7283	2.95864	4.51346	1.76359	NA	9.1766	2.0082	9.9233	1.14138	1.21613	2.2992	NA	0.163245	0.0944	0.170417	0.0760167	0	0	TRUE	0.999997	TRUE	yes	no	yes	1	TRUE	MSL1
isoComp_00120190	geneComp_00030778	MSTRG.32451.9	MSTRG.32451	Ctrl	Sepsis	NA	NA	52.9521	16.7003	56.7283	2.95864	4.51346	1.76359	NA	4.98856	1.99865	5.30001	0.630001	0.62754	1.40249	NA	0.144151	0.1714	0.141313	-0.0300875	1	0	TRUE	0.856128	TRUE	no	no	yes	0	TRUE	MSL1
isoComp_00121689	geneComp_00030992	ENST00000389384	MSTRG.32659	Ctrl	Sepsis	NA	NA	39.9512	26.9538	41.3051	3.15262	1.49848	0.615643	NA	8.72478	5.62122	9.04807	3.54444	1.64026	0.685757	NA	0.0483396	0.0788	0.0451667	-0.0336333	0.423176	3.15573e-13	FALSE	0.999676	TRUE	yes	no	yes	0	FALSE	ATXN7L3
isoComp_00121690	geneComp_00030992	ENST00000454077	MSTRG.32659	Ctrl	Sepsis	NA	NA	39.9512	26.9538	41.3051	3.15262	1.49848	0.615643	NA	8.45496	3.263	8.99579	1.91062	1.65353	1.46024	NA	0.210509	0.1	0.222021	0.122021	0.291759	3.15573e-13	FALSE	0.99974	TRUE	yes	no	yes	0	FALSE	ATXN7L3
isoComp_00121698	geneComp_00030992	ENST00000591295	MSTRG.32659	Ctrl	Sepsis	NA	NA	39.9512	26.9538	41.3051	3.15262	1.49848	0.615643	NA	10.2181	5.24065	10.7366	3.66258	2.06744	1.03332	NA	0.26634	0.2064	0.272583	0.0661833	0.895651	3.15573e-13	NA	0.529834	FALSE	NA	NA	NA	0	FALSE	ATXN7L3
isoComp_00121701	geneComp_00030992	MSTRG.32659.1	MSTRG.32659	Ctrl	Sepsis	NA	NA	39.9512	26.9538	41.3051	3.15262	1.49848	0.615643	NA	3.53748	5.38806	3.34471	2.25475	1.00426	-0.686253	NA	0.115868	0.2386	0.103083	-0.135517	3.15573e-13	3.15573e-13	FALSE	0.999728	TRUE	yes	no	yes	0	FALSE	ATXN7L3
isoComp_00124987	geneComp_00031604	ENST00000577396	MSTRG.33232	Ctrl	Sepsis	NA	NA	35.932	40.5901	35.4467	7.83317	1.5478	-0.195422	NA	14.3119	8.11577	14.9573	1.34828	0.687711	0.881242	NA	0.420679	0.202	0.443458	0.241458	0.0144663	0.0144305	NA	0.0668372	FALSE	NA	NA	NA	0	FALSE	SUPT4H1
isoComp_00124993	geneComp_00031604	ENST00000581540	MSTRG.33232	Ctrl	Sepsis	NA	NA	35.932	40.5901	35.4467	7.83317	1.5478	-0.195422	NA	15.1623	21.931	14.4573	4.51557	1.49921	-0.600836	NA	0.362113	0.5178	0.345896	-0.171904	0.0144305	0.0144305	NA	0.147708	FALSE	NA	NA	NA	0	FALSE	SUPT4H1
isoComp_00126159	geneComp_00031862	ENST00000448276	MSTRG.33477	Ctrl	Sepsis	NA	NA	22.6356	20.6752	22.8398	2.76796	0.715417	0.143581	NA	5.74016	9.91373	5.30541	3.00202	1.01695	-0.9007	NA	0.362151	0.624	0.334875	-0.289125	0.0576382	7.4002127688353e-311	FALSE	1	TRUE	yes	no	yes	0	FALSE	SMARCD2
isoComp_00126163	geneComp_00031862	ENST00000578234	MSTRG.33477	Ctrl	Sepsis	NA	NA	22.6356	20.6752	22.8398	2.76796	0.715417	0.143581	NA	3.71001	2.52105	3.83386	0.429506	0.491909	0.602818	NA	0.123434	0.074	0.128583	0.0545833	0.698201	7.4002127688353e-311	FALSE	0.889159	TRUE	yes	no	no	0	FALSE	SMARCD2
isoComp_00126174	geneComp_00031862	MSTRG.33477.6	MSTRG.33477	Ctrl	Sepsis	NA	NA	22.6356	20.6752	22.8398	2.76796	0.715417	0.143581	NA	4.08501	0.0004862	4.51048	0.000238752	1.01502	8.75184	NA	0.165094	0.003	0.181979	0.178979	7.4002127688353e-311	7.4002127688353e-311	FALSE	0.999999	TRUE	yes	no	yes	0	FALSE	SMARCD2
isoComp_00128226	geneComp_00032293	ENST00000314523	MSTRG.33881	Ctrl	Sepsis	NA	NA	45.9873	20.0757	48.6864	3.06018	2.95754	1.27765	NA	9.99976	0.679132	10.9707	0.679032	1.27926	3.99404	NA	0.215755	0.039	0.234167	0.195167	0.084589	0.00978583	NA	0.557762	FALSE	NA	NA	NA	0	FALSE	SUMO2
isoComp_00128228	geneComp_00032293	ENST00000409753	MSTRG.33881	Ctrl	Sepsis	NA	NA	45.9873	20.0757	48.6864	3.06018	2.95754	1.27765	NA	24.2951	9.18232	25.8693	2.35265	2.25777	1.4933	NA	0.504774	0.4016	0.515521	0.113921	0.169765	0.00978583	NA	0.716745	FALSE	NA	NA	NA	0	FALSE	JPT1
isoComp_00128229	geneComp_00032293	ENST00000420826	MSTRG.33881	Ctrl	Sepsis	NA	NA	45.9873	20.0757	48.6864	3.06018	2.95754	1.27765	NA	4.37135	5.62274	4.241	1.21775	0.541797	-0.406034	NA	0.13566	0.326	0.115833	-0.210167	0.00978583	0.00978583	NA	0.57618	FALSE	NA	NA	NA	0	FALSE	SUMO2
isoComp_00130100	geneComp_00032556	ENST00000330871	MSTRG.34123	Ctrl	Sepsis	NA	NA	105.322	16.9736	114.524	6.00722	10.1943	2.75356	NA	90.8722	7.94299	99.5107	3.3108	9.60445	3.64543	NA	0.870717	0.6056	0.898333	0.292733	0.0382528	0.0337082	FALSE	0.99869	TRUE	yes	no	yes	0	FALSE	SOCS3
isoComp_00130104	geneComp_00032556	MSTRG.34123.5	MSTRG.34123	Ctrl	Sepsis	NA	NA	105.322	16.9736	114.524	6.00722	10.1943	2.75356	NA	5.2888	4.87024	5.3324	2.72089	0.860804	0.130537	NA	0.0748302	0.2708	0.0544167	-0.216383	0.0801889	0.0337082	FALSE	0.998667	TRUE	yes	no	yes	0	FALSE	SOCS3
isoComp_00130105	geneComp_00032556	MSTRG.34123.6	MSTRG.34123	Ctrl	Sepsis	NA	NA	105.322	16.9736	114.524	6.00722	10.1943	2.75356	NA	7.61516	3.49502	8.04434	1.59507	1.44109	1.20034	NA	0.0361509	0.0658	0.0330625	-0.0327375	0.0337082	0.0337082	FALSE	0.998669	TRUE	yes	no	yes	0	FALSE	SOCS3
isoComp_00132804	geneComp_00032991	ENST00000217652	MSTRG.34534	Ctrl	Sepsis	NA	NA	597.127	326.452	625.323	60.7214	33.5722	0.937706	NA	107.804	47.1231	114.125	10.165	13.19	1.27592	NA	0.106189	0.1712	0.0994167	-0.0717833	1	0.0107057	FALSE	0.98628	TRUE	yes	no	no	0	TRUE	MYL12A
isoComp_00132805	geneComp_00032991	ENST00000237500	MSTRG.34534	Ctrl	Sepsis	NA	NA	597.127	326.452	625.323	60.7214	33.5722	0.937706	NA	180.699	98.9919	189.21	19.4909	8.01943	0.934535	NA	0.27017	0.379	0.258833	-0.120167	0.950642	0.0107057	FALSE	0.988146	TRUE	yes	no	no	0	TRUE	MYL12B
isoComp_00132811	geneComp_00032991	ENST00000578611	MSTRG.34534	Ctrl	Sepsis	NA	NA	597.127	326.452	625.323	60.7214	33.5722	0.937706	NA	82.4053	15.2529	89.4004	5.11337	15.2281	2.55042	NA	0.18917	0.1196	0.196417	0.0768167	1	0.0107057	FALSE	0.986242	TRUE	yes	no	no	0	TRUE	MYL12A
isoComp_00132812	geneComp_00032991	ENST00000579226	MSTRG.34534	Ctrl	Sepsis	NA	NA	597.127	326.452	625.323	60.7214	33.5722	0.937706	NA	97.0387	129.592	93.6478	39.002	16.5779	-0.468615	NA	0.0644151	0.1634	0.0541042	-0.109296	0.0107057	0.0107057	FALSE	0.986289	TRUE	yes	no	no	0	TRUE	MYL12A
isoComp_00132818	geneComp_00032991	ENST00000608786	MSTRG.34534	Ctrl	Sepsis	NA	NA	597.127	326.452	625.323	60.7214	33.5722	0.937706	NA	6.69339	6.42648	6.7212	0.889544	0.3001	0.0645914	NA	0.00564151	0.016	0.0045625	-0.0114375	0.0543084	0.0107057	NA	0.00907858	FALSE	NA	NA	NA	0	TRUE	MYL12A
isoComp_00132820	geneComp_00032991	MSTRG.34534.3	MSTRG.34534	Ctrl	Sepsis	NA	NA	597.127	326.452	625.323	60.7214	33.5722	0.937706	NA	9.66545	2.91639	10.3685	2.91629	3.14901	1.8264	NA	0.0130755	0.0072	0.0136875	0.0064875	1	0.0107057	FALSE	0.996523	TRUE	yes	no	no	0	TRUE	MYL12A
isoComp_00132821	geneComp_00032991	MSTRG.34534.8	MSTRG.34534	Ctrl	Sepsis	NA	NA	597.127	326.452	625.323	60.7214	33.5722	0.937706	NA	98.8466	9.66232	108.137	5.92033	17.8359	3.48298	NA	0.336623	0.0966	0.361625	0.265025	0.63332	0.0107057	FALSE	0.947106	TRUE	yes	no	no	0	TRUE	MYL12A
isoComp_00133043	geneComp_00033050	ENST00000376259	MSTRG.3459	Ctrl	Sepsis	NA	NA	94.2778	69.6401	96.8443	13.613	6.03547	0.47569	NA	20.982	3.5421	22.7986	1.16964	4.11995	2.68284	NA	0.229434	0.0356	0.249625	0.214025	0.18545	0.026517	FALSE	0.999991	TRUE	yes	yes	yes	0	TRUE	TNFRSF1B
isoComp_00133053	geneComp_00033050	MSTRG.3459.14	MSTRG.3459	Ctrl	Sepsis	NA	NA	94.2778	69.6401	96.8443	13.613	6.03547	0.47569	NA	3.22782	0.454853	3.51668	0.454753	2.03738	2.92346	NA	0.0184717	0.0062	0.01975	0.01355	0.717935	0.026517	FALSE	0.999951	TRUE	yes	no	yes	0	TRUE	TNFRSF1B
isoComp_00133054	geneComp_00033050	MSTRG.3459.15	MSTRG.3459	Ctrl	Sepsis	NA	NA	94.2778	69.6401	96.8443	13.613	6.03547	0.47569	NA	24.9568	28.5975	24.5776	6.13663	3.25067	-0.218463	NA	0.331528	0.5308	0.310771	-0.220029	0.026517	0.026517	FALSE	0.99486	TRUE	no	no	yes	1	TRUE	TNFRSF1B
isoComp_00133055	geneComp_00033050	MSTRG.3459.16	MSTRG.3459	Ctrl	Sepsis	NA	NA	94.2778	69.6401	96.8443	13.613	6.03547	0.47569	NA	7.22369	1.43259	7.82693	1.24363	1.86197	2.44163	NA	0.0644717	0.0164	0.0694792	0.0530792	1	0.026517	FALSE	0.999951	TRUE	yes	no	yes	0	TRUE	TNFRSF1B
isoComp_00133060	geneComp_00033050	MSTRG.3459.23	MSTRG.3459	Ctrl	Sepsis	NA	NA	94.2778	69.6401	96.8443	13.613	6.03547	0.47569	NA	4.15303	1.9663	4.38081	1.59843	1.76673	1.15169	NA	0.0382075	0.0196	0.0401458	0.0205458	0.720522	0.026517	FALSE	0.999951	TRUE	yes	no	yes	0	TRUE	TNFRSF1B
isoComp_00133062	geneComp_00033050	MSTRG.3459.25	MSTRG.3459	Ctrl	Sepsis	NA	NA	94.2778	69.6401	96.8443	13.613	6.03547	0.47569	NA	10.4713	2.13142	11.34	0.977372	2.55472	2.40606	NA	0.0773208	0.0198	0.0833125	0.0635125	0.0570247	0.026517	FALSE	0.994761	TRUE	no	no	yes	1	TRUE	TNFRSF1B
isoComp_00133063	geneComp_00033050	MSTRG.3459.27	MSTRG.3459	Ctrl	Sepsis	NA	NA	94.2778	69.6401	96.8443	13.613	6.03547	0.47569	NA	6.36734	9.29966	6.06189	2.73748	0.650883	-0.616583	NA	0.0706981	0.1048	0.0671458	-0.0376542	0.216584	0.026517	FALSE	0.95786	TRUE	no	no	yes	0	TRUE	TNFRSF1B
isoComp_00133065	geneComp_00033050	MSTRG.3459.5	MSTRG.3459	Ctrl	Sepsis	NA	NA	94.2778	69.6401	96.8443	13.613	6.03547	0.47569	NA	4.49312	3.85867	4.5592	1.20332	0.759286	0.240106	NA	0.053566	0.0748	0.0513542	-0.0234458	0.199884	0.026517	FALSE	0.999967	TRUE	yes	no	yes	0	TRUE	TNFRSF8
isoComp_00133067	geneComp_00033050	MSTRG.3459.9	MSTRG.3459	Ctrl	Sepsis	NA	NA	94.2778	69.6401	96.8443	13.613	6.03547	0.47569	NA	5.5232	8.46405	5.21686	2.91556	0.602342	-0.697106	NA	0.0454528	0.0768	0.0421875	-0.0346125	0.197085	0.026517	FALSE	0.993549	TRUE	no	no	yes	1	TRUE	TNFRSF1B
isoComp_00139943	geneComp_00034659	ENST00000301281	MSTRG.36117	Ctrl	Sepsis	NA	NA	69.9728	30.9798	74.0345	16.3429	7.04383	1.2566	NA	6.14154	17.516	4.9567	15.9151	0.924903	-1.81913	NA	0.0442642	0.1818	0.0299375	-0.151862	0	0	FALSE	0.999999	TRUE	yes	no	yes	0	TRUE	UBXN6
isoComp_00139945	geneComp_00034659	ENST00000306390	MSTRG.36117	Ctrl	Sepsis	NA	NA	69.9728	30.9798	74.0345	16.3429	7.04383	1.2566	NA	41.5808	0.457435	45.8645	0.178119	5.86769	6.61678	NA	0.711151	0.2192	0.762396	0.543196	4.78383e-08	0	FALSE	0.999953	TRUE	yes	yes	no	0	TRUE	LRG1
isoComp_00139947	geneComp_00034659	ENST00000394765	MSTRG.36117	Ctrl	Sepsis	NA	NA	69.9728	30.9798	74.0345	16.3429	7.04383	1.2566	NA	3.92182	1.68323	4.155	1.02883	1.44903	1.29854	NA	0.0170377	0.0342	0.01525	-0.01895	1	0	FALSE	0.999997	TRUE	yes	no	yes	0	TRUE	UBXN6
isoComp_00141273	geneComp_00034866	ENST00000221515	MSTRG.36312	Ctrl	Sepsis	NA	NA	101.683	2.35423	112.029	0.702406	21.3861	5.56649	NA	80.4055	0.701318	88.708	0.429741	16.2539	6.96259	NA	0.559528	0.0896	0.608479	0.518879	0.00020163	0.000107753	NA	0.500339	FALSE	NA	NA	NA	0	TRUE	RETN
isoComp_00141275	geneComp_00034866	ENST00000629642	MSTRG.36312	Ctrl	Sepsis	NA	NA	101.683	2.35423	112.029	0.702406	21.3861	5.56649	NA	3.08103	0.137835	3.38761	0.137735	0.914911	4.52246	NA	0.0492075	0.0858	0.0453958	-0.0404042	1	0.000107753	NA	0.306135	FALSE	NA	NA	NA	0	TRUE	RETN
isoComp_00141276	geneComp_00034866	MSTRG.36312.1	MSTRG.36312	Ctrl	Sepsis	NA	NA	101.683	2.35423	112.029	0.702406	21.3861	5.56649	NA	13.5582	1.47419	14.817	0.359232	3.77575	3.32048	NA	0.341075	0.7414	0.299375	-0.442025	0.000107753	0.000107753	NA	0.660654	FALSE	NA	NA	NA	1	TRUE	RETN
isoComp_00141277	geneComp_00034866	MSTRG.36312.3	MSTRG.36312	Ctrl	Sepsis	NA	NA	101.683	2.35423	112.029	0.702406	21.3861	5.56649	NA	4.5962	0.0001	5.07497	0	3.02609	8.97574	NA	0.0490755	0.0798	0.045875	-0.033925	0.996213	0.000107753	NA	0.500491	FALSE	NA	NA	NA	0	TRUE	RETN
isoComp_00141776	geneComp_00034957	ENST00000375486	MSTRG.3640	Ctrl	Sepsis	NA	NA	47.1199	5.73493	51.4309	1.20989	6.06522	3.16255	NA	3.14584	1.08633	3.36038	0.407293	1.07598	1.62023	NA	0.116	0.2126	0.105938	-0.106662	0.0987908	0.00186591	FALSE	1	TRUE	yes	no	no	0	TRUE	PADI2
isoComp_00141777	geneComp_00034957	ENST00000479534	MSTRG.3640	Ctrl	Sepsis	NA	NA	47.1199	5.73493	51.4309	1.20989	6.06522	3.16255	NA	7.01931	1.0163	7.64462	0.211671	1.35574	2.89888	NA	0.0890943	0.0646	0.0916458	0.0270458	0.207831	0.00186591	FALSE	0.997143	TRUE	yes	no	no	0	TRUE	PADI2
isoComp_00141779	geneComp_00034957	MSTRG.3640.2	MSTRG.3640	Ctrl	Sepsis	NA	NA	47.1199	5.73493	51.4309	1.20989	6.06522	3.16255	NA	28.2819	0.753759	31.1494	0.491763	4.90363	5.3504	NA	0.472698	0.1238	0.509042	0.385242	0.00186591	0.00186591	FALSE	1	TRUE	yes	no	no	1	TRUE	PADI2
isoComp_00141780	geneComp_00034957	MSTRG.3640.3	MSTRG.3640	Ctrl	Sepsis	NA	NA	47.1199	5.73493	51.4309	1.20989	6.06522	3.16255	NA	3.06603	0.400361	3.3437	0.158253	0.676452	3.03079	NA	0.135377	0.19	0.129688	-0.0603125	0.414059	0.00186591	TRUE	0.995945	TRUE	yes	no	no	1	TRUE	PADI2
isoComp_00142477	geneComp_00035075	ENST00000407327	MSTRG.36507	Ctrl	Sepsis	NA	NA	116.052	73.1735	120.519	8.83646	7.0547	0.719786	NA	82.1393	29.0073	87.6738	5.1912	7.35574	1.5954	NA	0.731094	0.496	0.755583	0.259583	0.0329022	0.0329022	FALSE	1	TRUE	yes	no	no	0	TRUE	SLC44A2
isoComp_00142491	geneComp_00035075	MSTRG.36507.4	MSTRG.36507	Ctrl	Sepsis	NA	NA	116.052	73.1735	120.519	8.83646	7.0547	0.719786	NA	28.0673	40.3339	26.7896	10.1452	5.29821	-0.590141	NA	0.212509	0.4354	0.189292	-0.246108	0.0330609	0.0329022	TRUE	0.999803	TRUE	no	no	no	2	TRUE	SLC44A2
isoComp_00145472	geneComp_00035555	ENST00000252599	MSTRG.36959	Ctrl	Sepsis	NA	NA	80.6384	72.4364	81.4927	7.13308	3.90681	0.169933	NA	41.9256	23.24	43.872	3.39755	2.46516	0.9164	NA	0.557547	0.362	0.577917	0.215917	0.0107057	0.0107057	FALSE	1	TRUE	yes	yes	yes	0	TRUE	COLGALT1
isoComp_00145473	geneComp_00035555	ENST00000252603	MSTRG.36959	Ctrl	Sepsis	NA	NA	80.6384	72.4364	81.4927	7.13308	3.90681	0.169933	NA	14.1203	19.5896	13.5505	3.60951	1.6043	-0.53141	NA	0.107472	0.2104	0.09675	-0.11365	0.0208436	0.0107057	FALSE	0.998918	TRUE	yes	no	no	0	TRUE	PGLS
isoComp_00145496	geneComp_00035555	MSTRG.36959.10	MSTRG.36959	Ctrl	Sepsis	NA	NA	80.6384	72.4364	81.4927	7.13308	3.90681	0.169933	NA	4.13003	2.98234	4.24959	1.84174	0.615374	0.509437	NA	0.0172642	0.0102	0.018	0.0078	0.94882	0.0107057	NA	0.0999929	FALSE	NA	NA	NA	0	TRUE	PGLS
isoComp_00148648	geneComp_00036239	ENST00000599180	MSTRG.37610	Ctrl	Sepsis	NA	NA	50.1189	4.1171	54.9107	0.564477	6.65242	3.73415	NA	42.3595	1.04219	46.6633	0.690287	6.01121	5.47114	NA	0.799226	0.4762	0.832875	0.356675	2.23535e-06	2.23535e-06	FALSE	0.999915	TRUE	yes	no	no	0	FALSE	FFAR2
isoComp_00148649	geneComp_00036239	MSTRG.37610.2	MSTRG.37610	Ctrl	Sepsis	NA	NA	50.1189	4.1171	54.9107	0.564477	6.65242	3.73415	NA	6.35212	1.43967	6.86383	0.454709	0.848422	2.24539	NA	0.149283	0.3836	0.124875	-0.258725	2.23535e-06	2.23535e-06	FALSE	0.999911	TRUE	yes	no	no	0	FALSE	FFAR2
isoComp_00149981	geneComp_00036570	ENST00000588618	MSTRG.37911	Ctrl	Sepsis	NA	NA	32.6135	27.1503	33.1826	3.6282	1.05521	0.289363	NA	5.37456	7.68164	5.13423	1.8545	0.508443	-0.580334	NA	0.144057	0.2708	0.130854	-0.139946	0.0517289	0.0272701	FALSE	1	TRUE	yes	no	no	0	TRUE	ACTN4
isoComp_00149985	geneComp_00036570	MSTRG.37911.13	MSTRG.37911	Ctrl	Sepsis	NA	NA	32.6135	27.1503	33.1826	3.6282	1.05521	0.289363	NA	4.84851	6.09354	4.71882	1.73898	0.571344	-0.368166	NA	0.129057	0.2244	0.119125	-0.105275	0.127807	0.0272701	FALSE	1	TRUE	yes	no	no	0	TRUE	ACTN4
isoComp_00149986	geneComp_00036570	MSTRG.37911.2	MSTRG.37911	Ctrl	Sepsis	NA	NA	32.6135	27.1503	33.1826	3.6282	1.05521	0.289363	NA	9.85739	5.10399	10.3525	2.20777	0.566925	1.01886	NA	0.339925	0.1948	0.355042	0.160242	0.0272701	0.0272701	FALSE	1	TRUE	yes	no	no	0	TRUE	ACTN4
isoComp_00149987	geneComp_00036570	MSTRG.37911.3	MSTRG.37911	Ctrl	Sepsis	NA	NA	32.6135	27.1503	33.1826	3.6282	1.05521	0.289363	NA	7.14369	4.01025	7.47009	1.91263	0.631848	0.89577	NA	0.249547	0.155	0.259396	0.104396	0.09795	0.0272701	FALSE	1	TRUE	yes	no	no	1	TRUE	ACTN4
isoComp_00150737	geneComp_00036677	ENST00000356508	MSTRG.38011	Ctrl	Sepsis	NA	NA	22.5506	24.2747	22.371	3.13813	2.39095	-0.117774	NA	5.61472	12.6814	4.87861	3.76815	1.13416	-1.37636	NA	0.307038	0.531	0.283708	-0.247292	7.10189e-98	7.10189e-98	FALSE	1	TRUE	yes	no	no	0	FALSE	PLD3
isoComp_00150740	geneComp_00036677	ENST00000409419	MSTRG.38011	Ctrl	Sepsis	NA	NA	22.5506	24.2747	22.371	3.13813	2.39095	-0.117774	NA	4.68397	0.0001	5.17188	0	1.86403	9.00298	NA	0.126264	0	0.139417	0.139417	0.0867266	7.10189e-98	FALSE	1	TRUE	yes	no	no	0	FALSE	PLD3
isoComp_00152355	geneComp_00036985	ENST00000164227	MSTRG.38300	Ctrl	Sepsis	NA	NA	40.3381	12.4077	43.2475	4.33053	4.87184	1.80055	NA	4.40267	3.46472	4.50038	0.367233	0.687627	0.376352	NA	0.0896415	0.1758	0.0806667	-0.0951333	0.00378678	0.00378678	FALSE	0.999998	TRUE	yes	no	yes	0	TRUE	BCL3
isoComp_00152357	geneComp_00036985	ENST00000444487	MSTRG.38300	Ctrl	Sepsis	NA	NA	40.3381	12.4077	43.2475	4.33053	4.87184	1.80055	NA	25.4667	0.0406084	28.1152	0.0405294	4.7641	9.11827	NA	0.642774	0.377	0.670458	0.293458	0.048535	0.00378678	FALSE	0.999812	TRUE	yes	no	yes	0	TRUE	BCL3
isoComp_00152363	geneComp_00036985	ENST00000612079	MSTRG.38300	Ctrl	Sepsis	NA	NA	40.3381	12.4077	43.2475	4.33053	4.87184	1.80055	NA	5.08865	4.30829	5.16994	2.15509	0.900221	0.262475	NA	0.10617	0.2244	0.0938542	-0.130546	0.743121	0.00378678	NA	0.00472064	FALSE	NA	NA	NA	0	TRUE	MIR8085
isoComp_00159528	geneComp_00038261	ENST00000234111	MSTRG.39547	Ctrl	Sepsis	NA	NA	21.0824	37.0507	19.419	4.69045	3.05039	-0.931675	NA	4.73187	5.45142	4.65692	1.89622	0.631269	-0.226806	NA	0.445132	0.2074	0.469896	0.262496	0.514463	8.53203e-05	FALSE	0.999993	TRUE	yes	no	no	0	TRUE	ODC1
isoComp_00159536	geneComp_00038261	MSTRG.39547.3	MSTRG.39547	Ctrl	Sepsis	NA	NA	21.0824	37.0507	19.419	4.69045	3.05039	-0.931675	NA	4.06611	2.93802	4.18362	0.752335	1.26732	0.508451	NA	0.115038	0.0332	0.123563	0.0903625	0.475254	8.53203e-05	FALSE	0.985271	TRUE	yes	no	no	1	TRUE	ODC1
isoComp_00159539	geneComp_00038261	MSTRG.39547.7	MSTRG.39547	Ctrl	Sepsis	NA	NA	21.0824	37.0507	19.419	4.69045	3.05039	-0.931675	NA	6.16324	20.4332	4.67678	5.68664	2.08588	-2.12495	NA	0.167	0.5258	0.129625	-0.396175	8.53203e-05	8.53203e-05	FALSE	0.985844	TRUE	yes	no	no	1	TRUE	ODC1
isoComp_00160078	geneComp_00038450	ENST00000440577	MSTRG.39728	Ctrl	Sepsis	NA	NA	28.9272	30.0585	28.8094	5.74715	1.01262	-0.0612132	NA	3.97267	0.0236382	4.38403	0.0118944	0.843872	7.0293	NA	0.162208	0.0144	0.177604	0.163204	0.0351809	9.86042e-05	FALSE	1	TRUE	yes	no	yes	0	TRUE	PUM2
isoComp_00160091	geneComp_00038450	MSTRG.39728.21	MSTRG.39728	Ctrl	Sepsis	NA	NA	28.9272	30.0585	28.8094	5.74715	1.01262	-0.0612132	NA	3.24913	0.116569	3.57544	0.0584951	0.753533	4.82415	NA	0.263717	0.0892	0.281896	0.192696	0.513691	9.86042e-05	FALSE	1	TRUE	yes	no	yes	0	TRUE	PUM2
isoComp_00160093	geneComp_00038450	MSTRG.39728.23	MSTRG.39728	Ctrl	Sepsis	NA	NA	28.9272	30.0585	28.8094	5.74715	1.01262	-0.0612132	NA	3.06762	1.1296	3.2695	0.45071	0.405757	1.52495	NA	0.114604	0.0644	0.119833	0.0554333	0.282007	9.86042e-05	TRUE	0.999999	TRUE	no	no	yes	0	TRUE	PUM2
isoComp_00160102	geneComp_00038450	MSTRG.39728.6	MSTRG.39728	Ctrl	Sepsis	NA	NA	28.9272	30.0585	28.8094	5.74715	1.01262	-0.0612132	NA	3.95393	12.9367	3.01822	2.77481	0.311746	-2.09604	NA	0.136057	0.4456	0.103813	-0.341788	9.86042e-05	9.86042e-05	FALSE	1	TRUE	yes	no	yes	0	TRUE	PUM2
isoComp_00160857	geneComp_00038640	ENST00000492433	MSTRG.39903	Ctrl	Sepsis	NA	NA	38.3397	29.9055	39.2182	4.41948	2.75255	0.390998	NA	6.14353	6.52974	6.1033	4.17677	1.26043	-0.0972832	NA	0.161189	0.2946	0.147292	-0.147308	0.30193	0.0112553	FALSE	1	TRUE	yes	no	no	1	TRUE	HADHA
isoComp_00160860	geneComp_00038640	ENST00000643233	MSTRG.39903	Ctrl	Sepsis	NA	NA	38.3397	29.9055	39.2182	4.41948	2.75255	0.390998	NA	4.30101	12.667	3.42955	5.31307	1.09319	-1.88193	NA	0.129679	0.3864	0.102938	-0.283463	0.0112553	0.0112553	FALSE	1	TRUE	yes	no	no	0	TRUE	HADHA
isoComp_00160861	geneComp_00038640	ENST00000644428	MSTRG.39903	Ctrl	Sepsis	NA	NA	38.3397	29.9055	39.2182	4.41948	2.75255	0.390998	NA	13.0253	6.96073	13.657	1.95761	1.91284	0.971316	NA	0.285057	0.1932	0.294625	0.101425	0.997769	0.0112553	TRUE	0.999994	TRUE	yes	no	no	0	TRUE	HADHA
isoComp_00160864	geneComp_00038640	MSTRG.39903.2	MSTRG.39903	Ctrl	Sepsis	NA	NA	38.3397	29.9055	39.2182	4.41948	2.75255	0.390998	NA	4.16906	0.241401	4.57819	0.105784	1.4952	4.18986	NA	0.147415	0.0148	0.161229	0.146429	0.431418	0.0112553	FALSE	0.999998	TRUE	yes	no	no	1	TRUE	HADHA
isoComp_00160865	geneComp_00038640	MSTRG.39903.3	MSTRG.39903	Ctrl	Sepsis	NA	NA	38.3397	29.9055	39.2182	4.41948	2.75255	0.390998	NA	3.60416	0.0001	3.97958	0	2.11124	8.62574	NA	0.0741698	0	0.0818958	0.0818958	0.0340125	0.0112553	FALSE	0.999991	TRUE	yes	no	no	0	TRUE	HADHA
isoComp_00166162	geneComp_00039843	ENST00000374004	MSTRG.4105	Ctrl	Sepsis	NA	NA	337.399	121.927	359.844	25.1597	23.3908	1.56128	NA	116.009	4.61112	127.613	1.56786	25.8165	4.7875	NA	0.127453	0.013	0.139375	0.126375	0.450193	0.0127081	FALSE	1	TRUE	yes	no	no	0	TRUE	FGR
isoComp_00166163	geneComp_00039843	ENST00000374005	MSTRG.4105	Ctrl	Sepsis	NA	NA	337.399	121.927	359.844	25.1597	23.3908	1.56128	NA	4.48047	2.24892	4.71292	0.633299	0.302303	1.06405	NA	0.0188491	0.025	0.0182083	-0.00679167	0.330547	0.0127081	FALSE	1	TRUE	yes	no	no	0	TRUE	FGR
isoComp_00166167	geneComp_00039843	ENST00000468038	MSTRG.4105	Ctrl	Sepsis	NA	NA	337.399	121.927	359.844	25.1597	23.3908	1.56128	NA	5.34229	6.08196	5.26524	1.97665	0.639004	-0.207669	NA	0.0288302	0.0658	0.0249792	-0.0408208	0.141754	0.0127081	NA	0.476222	FALSE	NA	NA	NA	0	TRUE	FGR
isoComp_00166183	geneComp_00039843	MSTRG.4105.19	MSTRG.4105	Ctrl	Sepsis	NA	NA	337.399	121.927	359.844	25.1597	23.3908	1.56128	NA	4.44097	3.65482	4.52286	1.16097	0.464706	0.306682	NA	0.0117358	0.0214	0.0107292	-0.0106708	0.0773105	0.0127081	TRUE	1	TRUE	yes	no	no	1	TRUE	FGR
isoComp_00166184	geneComp_00039843	MSTRG.4105.22	MSTRG.4105	Ctrl	Sepsis	NA	NA	337.399	121.927	359.844	25.1597	23.3908	1.56128	NA	23.5059	29.946	22.835	19.2027	6.55964	-0.390968	NA	0.0702075	0.165	0.0603333	-0.104667	0.0165178	0.0127081	FALSE	0.999973	TRUE	yes	no	no	1	TRUE	FGR
isoComp_00166185	geneComp_00039843	MSTRG.4105.23	MSTRG.4105	Ctrl	Sepsis	NA	NA	337.399	121.927	359.844	25.1597	23.3908	1.56128	NA	4.88252	0.841913	5.30342	0.48478	0.710636	2.64086	NA	0.0280377	0.0252	0.0283333	0.00313333	0.710534	0.0127081	FALSE	1	TRUE	yes	no	no	0	TRUE	FGR
isoComp_00166186	geneComp_00039843	MSTRG.4105.24	MSTRG.4105	Ctrl	Sepsis	NA	NA	337.399	121.927	359.844	25.1597	23.3908	1.56128	NA	4.84422	0.818169	5.2636	0.45835	0.697875	2.67079	NA	0.0279245	0.025	0.0282292	0.00322917	0.709365	0.0127081	FALSE	1	TRUE	yes	no	no	0	TRUE	FGR
isoComp_00166187	geneComp_00039843	MSTRG.4105.25	MSTRG.4105	Ctrl	Sepsis	NA	NA	337.399	121.927	359.844	25.1597	23.3908	1.56128	NA	43.0771	60.6978	41.2417	22.6748	8.51682	-0.55743	NA	0.101736	0.278	0.083375	-0.194625	0.0127081	0.0127081	FALSE	1	TRUE	yes	no	no	0	TRUE	FGR
isoComp_00166188	geneComp_00039843	MSTRG.4105.26	MSTRG.4105	Ctrl	Sepsis	NA	NA	337.399	121.927	359.844	25.1597	23.3908	1.56128	NA	9.75991	0.690915	10.7046	0.289844	4.89748	3.93419	NA	0.0241132	0.007	0.0258958	0.0188958	0.77775	0.0127081	TRUE	0.999888	TRUE	yes	no	no	0	TRUE	FGR
isoComp_00166189	geneComp_00039843	MSTRG.4105.27	MSTRG.4105	Ctrl	Sepsis	NA	NA	337.399	121.927	359.844	25.1597	23.3908	1.56128	NA	75.1335	3.32081	82.614	1.44844	19.0267	4.63261	NA	0.425264	0.2844	0.439937	0.155537	0.682498	0.0127081	FALSE	1	TRUE	yes	no	no	0	TRUE	FGR
isoComp_00166190	geneComp_00039843	MSTRG.4105.28	MSTRG.4105	Ctrl	Sepsis	NA	NA	337.399	121.927	359.844	25.1597	23.3908	1.56128	NA	12.0003	0.344426	13.2144	0.278756	6.28679	5.22158	NA	0.0278113	0.005	0.0301875	0.0251875	0.430791	0.0127081	TRUE	0.999888	TRUE	yes	no	no	0	TRUE	FGR
isoComp_00166192	geneComp_00039843	MSTRG.4105.30	MSTRG.4105	Ctrl	Sepsis	NA	NA	337.399	121.927	359.844	25.1597	23.3908	1.56128	NA	9.57403	2.44875	10.3162	0.54751	0.910559	2.07032	NA	0.0347358	0.0278	0.0354583	0.00765833	0.382576	0.0127081	FALSE	0.992556	TRUE	yes	no	no	1	TRUE	FGR
isoComp_00166193	geneComp_00039843	MSTRG.4105.31	MSTRG.4105	Ctrl	Sepsis	NA	NA	337.399	121.927	359.844	25.1597	23.3908	1.56128	NA	8.97633	0.233024	9.88709	0.232924	3.70051	5.34784	NA	0.0167925	0.0016	0.018375	0.016775	0.316323	0.0127081	FALSE	1	TRUE	yes	no	no	0	TRUE	FGR
isoComp_00166194	geneComp_00039843	MSTRG.4105.32	MSTRG.4105	Ctrl	Sepsis	NA	NA	337.399	121.927	359.844	25.1597	23.3908	1.56128	NA	4.9276	0.928306	5.34419	0.507566	0.781381	2.51254	NA	0.0261887	0.0248	0.0263333	0.00153333	0.723241	0.0127081	TRUE	0.999978	TRUE	yes	no	no	0	TRUE	FGR
isoComp_00166718	geneComp_00039954	ENST00000244227	MSTRG.41153	Ctrl	Sepsis	NA	NA	198.407	129.306	205.605	4.4176	10.2535	0.669045	NA	4.27477	2.152	4.49589	0.871644	0.395232	1.05945	NA	0.00488679	0.0036	0.00502083	0.00142083	0.595435	1.18591e-16	NA	0.538757	FALSE	NA	NA	NA	0	TRUE	SNRNP27
isoComp_00166720	geneComp_00039954	ENST00000303577	MSTRG.41153	Ctrl	Sepsis	NA	NA	198.407	129.306	205.605	4.4176	10.2535	0.669045	NA	131.534	113.99	133.362	1.92165	10.4216	0.226419	NA	0.517302	0.8102	0.486792	-0.323408	0.0152005	1.18591e-16	FALSE	0.999932	TRUE	yes	no	no	0	TRUE	PCBP1
isoComp_00166722	geneComp_00039954	ENST00000410000	MSTRG.41153	Ctrl	Sepsis	NA	NA	198.407	129.306	205.605	4.4176	10.2535	0.669045	NA	9.05152	3.56374	9.62316	0.971842	0.856861	1.43057	NA	0.0463774	0.0294	0.0481458	0.0187458	0.348266	1.18591e-16	NA	0.249641	FALSE	NA	NA	NA	0	TRUE	MXD1
isoComp_00166732	geneComp_00039954	MSTRG.41153.15	MSTRG.41153	Ctrl	Sepsis	NA	NA	198.407	129.306	205.605	4.4176	10.2535	0.669045	NA	5.77673	0.641338	6.31166	0.641081	0.629432	3.27883	NA	0.0166792	0.0032	0.0180833	0.0148833	1.18591e-16	1.18591e-16	TRUE	0.961616	TRUE	yes	no	yes	1	TRUE	MXD1
isoComp_00166733	geneComp_00039954	MSTRG.41153.16	MSTRG.41153	Ctrl	Sepsis	NA	NA	198.407	129.306	205.605	4.4176	10.2535	0.669045	NA	33.585	4.37302	36.6279	1.86425	4.01701	3.06334	NA	0.303434	0.08	0.326708	0.246708	1.11288e-07	1.18591e-16	TRUE	0.992575	TRUE	yes	no	yes	0	TRUE	MXD1
isoComp_00169459	geneComp_00040469	ENST00000337288	MSTRG.41642	Ctrl	Sepsis	NA	NA	25.6009	29.0676	25.2398	4.71732	2.21194	-0.203637	NA	10.3195	3.23811	11.0571	0.922085	1.56896	1.76861	NA	0.328755	0.1064	0.351917	0.245517	0.140125	0	FALSE	0.999898	TRUE	yes	no	no	0	TRUE	STARD7
isoComp_00169462	geneComp_00040469	ENST00000479456	MSTRG.41642	Ctrl	Sepsis	NA	NA	25.6009	29.0676	25.2398	4.71732	2.21194	-0.203637	NA	7.1961	13.1268	6.57832	2.84648	1.2453	-0.995631	NA	0.331302	0.4456	0.319396	-0.126204	0.352855	0	NA	0.701474	FALSE	NA	NA	NA	0	TRUE	STARD7
isoComp_00169466	geneComp_00040469	MSTRG.41642.4	MSTRG.41642	Ctrl	Sepsis	NA	NA	25.6009	29.0676	25.2398	4.71732	2.21194	-0.203637	NA	4.25443	9.25036	3.73402	2.42841	1.10917	-1.30648	NA	0.201623	0.3446	0.186729	-0.157871	0	0	FALSE	0.997533	TRUE	yes	no	no	0	TRUE	STARD7
isoComp_00179889	geneComp_00042893	ENST00000236957	MSTRG.43927	Ctrl	Sepsis	NA	NA	35.5669	47.5295	34.3208	15.664	3.19502	-0.469623	NA	4.90891	4.52742	4.94865	1.32689	1.09184	0.128074	NA	0.0663962	0.0698	0.0660417	-0.00375833	0	0	FALSE	0.992434	TRUE	yes	no	yes	0	FALSE	EEF1B2
isoComp_00179891	geneComp_00042893	ENST00000392221	MSTRG.43927	Ctrl	Sepsis	NA	NA	35.5669	47.5295	34.3208	15.664	3.19502	-0.469623	NA	8.86088	22.8677	7.40184	10.174	1.64555	-1.62604	NA	0.110585	0.2644	0.0945625	-0.169838	0.00369049	0	FALSE	0.992418	TRUE	yes	no	yes	0	FALSE	EEF1B2
isoComp_00179892	geneComp_00042893	ENST00000392222	MSTRG.43927	Ctrl	Sepsis	NA	NA	35.5669	47.5295	34.3208	15.664	3.19502	-0.469623	NA	15.5358	6.85414	16.4402	0.951131	2.70436	1.26095	NA	0.694717	0.4812	0.716958	0.235758	0.0127081	0	FALSE	0.992451	TRUE	yes	no	yes	0	FALSE	EEF1B2
isoComp_00180377	geneComp_00043014	ENST00000373418	MSTRG.4404	Ctrl	Sepsis	NA	NA	123.128	25.2729	133.321	5.10405	9.95631	2.39878	NA	5.0035	7.2091	4.77375	2.59737	1.19815	-0.593676	NA	0.0378491	0.1528	0.025875	-0.126925	0.0155048	0.00446118	FALSE	0.999843	TRUE	yes	no	yes	0	TRUE	PHC2
isoComp_00180378	geneComp_00043014	ENST00000373422	MSTRG.4404	Ctrl	Sepsis	NA	NA	123.128	25.2729	133.321	5.10405	9.95631	2.39878	NA	18.3988	2.04912	20.1019	0.664221	3.58907	3.28795	NA	0.200566	0.1516	0.205667	0.0540667	0.358553	0.00446118	FALSE	0.999997	TRUE	yes	no	yes	0	TRUE	PHC2
isoComp_00180390	geneComp_00043014	ENST00000583214	MSTRG.4404	Ctrl	Sepsis	NA	NA	123.128	25.2729	133.321	5.10405	9.95631	2.39878	NA	8.50946	3.20479	9.06202	0.972739	0.838166	1.4967	NA	0.107887	0.1996	0.0983333	-0.101267	0.244439	0.00446118	NA	0.005314	FALSE	NA	NA	NA	0	TRUE	MIR3605
isoComp_00180392	geneComp_00043014	MSTRG.4404.11	MSTRG.4404	Ctrl	Sepsis	NA	NA	123.128	25.2729	133.321	5.10405	9.95631	2.39878	NA	5.07304	0.548523	5.54435	0.218935	0.630267	3.31393	NA	0.0534151	0.0482	0.0539583	0.00575833	0.484201	0.00446118	FALSE	0.793728	TRUE	yes	no	yes	0	TRUE	PHC2
isoComp_00180393	geneComp_00043014	MSTRG.4404.12	MSTRG.4404	Ctrl	Sepsis	NA	NA	123.128	25.2729	133.321	5.10405	9.95631	2.39878	NA	5.54148	0.5556	6.06084	0.534855	1.60909	3.42404	NA	0.0174151	0.0016	0.0190625	0.0174625	1	0.00446118	FALSE	0.998611	TRUE	yes	no	yes	0	TRUE	PHC2
isoComp_00180394	geneComp_00043014	MSTRG.4404.14	MSTRG.4404	Ctrl	Sepsis	NA	NA	123.128	25.2729	133.321	5.10405	9.95631	2.39878	NA	3.65778	1.19029	3.91481	0.305106	0.401939	1.70924	NA	0.0499434	0.0902	0.04575	-0.04445	0.343018	0.00446118	NA	0.117249	FALSE	NA	NA	NA	0	TRUE	PHC2
isoComp_00180396	geneComp_00043014	MSTRG.4404.17	MSTRG.4404	Ctrl	Sepsis	NA	NA	123.128	25.2729	133.321	5.10405	9.95631	2.39878	NA	23.174	1.37017	25.4452	0.745721	4.69301	4.20505	NA	0.141585	0.0588	0.150208	0.0914083	1	0.00446118	FALSE	0.99994	TRUE	yes	no	yes	1	TRUE	PHC2
isoComp_00180400	geneComp_00043014	MSTRG.4404.27	MSTRG.4404	Ctrl	Sepsis	NA	NA	123.128	25.2729	133.321	5.10405	9.95631	2.39878	NA	4.37932	1.04541	4.7266	0.510606	0.436217	2.16605	NA	0.0548868	0.0762	0.0526667	-0.0235333	0.846355	0.00446118	TRUE	0.837988	TRUE	no	no	yes	1	TRUE	PHC2
isoComp_00180405	geneComp_00043014	MSTRG.4404.7	MSTRG.4404	Ctrl	Sepsis	NA	NA	123.128	25.2729	133.321	5.10405	9.95631	2.39878	NA	7.86472	5.40799	8.12062	1.00311	2.53255	0.585607	NA	0.0411887	0.0962	0.0354583	-0.0607417	0.00764638	0.00446118	FALSE	0.999196	TRUE	yes	no	yes	0	TRUE	PHC2
isoComp_00180406	geneComp_00043014	MSTRG.4404.8	MSTRG.4404	Ctrl	Sepsis	NA	NA	123.128	25.2729	133.321	5.10405	9.95631	2.39878	NA	5.54744	0.0001	6.12529	0	2.26009	9.24663	NA	0.0356038	0	0.0393125	0.0393125	1	0.00446118	FALSE	0.99991	TRUE	yes	no	yes	0	TRUE	PHC2
isoComp_00180407	geneComp_00043014	MSTRG.4404.9	MSTRG.4404	Ctrl	Sepsis	NA	NA	123.128	25.2729	133.321	5.10405	9.95631	2.39878	NA	22.5539	0.261667	24.876	0.20512	6.68597	6.51735	NA	0.152396	0.0154	0.166667	0.151267	0.00446118	0.00446118	FALSE	0.999203	TRUE	yes	no	yes	0	TRUE	PHC2
isoComp_00180653	geneComp_00043095	ENST00000392132	MSTRG.44118	Ctrl	Sepsis	NA	NA	39.6987	31.8403	40.5173	6.00697	1.8435	0.347586	NA	10.3575	8.13437	10.5891	4.35873	1.72101	0.380064	NA	0.0923962	0.0718	0.0945417	0.0227417	0.81918	0.0388705	FALSE	1	TRUE	yes	no	no	0	TRUE	XRCC5
isoComp_00180658	geneComp_00043095	ENST00000460284	MSTRG.44118	Ctrl	Sepsis	NA	NA	39.6987	31.8403	40.5173	6.00697	1.8435	0.347586	NA	3.54916	3.70484	3.53295	0.859081	0.256742	-0.0683503	NA	0.158679	0.1898	0.155438	-0.0343625	0.721024	0.0388705	FALSE	1	TRUE	yes	no	no	0	TRUE	XRCC5
isoComp_00180663	geneComp_00043095	MSTRG.44118.10	MSTRG.44118	Ctrl	Sepsis	NA	NA	39.6987	31.8403	40.5173	6.00697	1.8435	0.347586	NA	4.84937	7.68258	4.55425	2.07068	0.373728	-0.75309	NA	0.164434	0.3152	0.148729	-0.166471	0.0388705	0.0388705	FALSE	1	TRUE	yes	no	no	2	TRUE	XRCC5
isoComp_00180664	geneComp_00043095	MSTRG.44118.11	MSTRG.44118	Ctrl	Sepsis	NA	NA	39.6987	31.8403	40.5173	6.00697	1.8435	0.347586	NA	12.1477	2.45179	13.1577	2.45169	1.72609	2.41922	NA	0.355321	0.0946	0.382479	0.287879	0.0948237	0.0388705	FALSE	0.999869	TRUE	yes	no	no	0	TRUE	XRCC5
isoComp_00185155	geneComp_00044001	ENST00000381342	MSTRG.44963	Ctrl	Sepsis	NA	NA	35.6213	35.4464	35.6395	5.03339	2.38359	0.0078358	NA	6.65332	9.02998	6.40575	2.53807	0.995049	-0.494701	NA	0.0958491	0.1748	0.087625	-0.087175	0.416121	0.010489	FALSE	0.980156	TRUE	yes	no	yes	0	TRUE	SNRPB
isoComp_00185164	geneComp_00044001	MSTRG.44963.10	MSTRG.44963	Ctrl	Sepsis	NA	NA	35.6213	35.4464	35.6395	5.03339	2.38359	0.0078358	NA	7.4787	6.82277	7.54703	1.41485	0.59964	0.145348	NA	0.0911887	0.1038	0.089875	-0.013925	0.883349	0.010489	NA	0.598282	FALSE	NA	NA	NA	1	TRUE	SNRPB
isoComp_00185166	geneComp_00044001	MSTRG.44963.2	MSTRG.44963	Ctrl	Sepsis	NA	NA	35.6213	35.4464	35.6395	5.03339	2.38359	0.0078358	NA	3.60711	5.43348	3.41686	1.12149	0.242856	-0.667641	NA	0.138396	0.231	0.12875	-0.10225	0.353373	0.010489	FALSE	0.787166	TRUE	no	no	yes	1	TRUE	SNRPB
isoComp_00185168	geneComp_00044001	MSTRG.44963.5	MSTRG.44963	Ctrl	Sepsis	NA	NA	35.6213	35.4464	35.6395	5.03339	2.38359	0.0078358	NA	9.67555	5.38006	10.123	3.62551	1.19506	0.910688	NA	0.409698	0.1994	0.431604	0.232204	0.010489	0.010489	FALSE	0.811924	TRUE	no	no	yes	0	TRUE	SNRPB
isoComp_00186029	geneComp_00044141	ENST00000379400	MSTRG.45093	Ctrl	Sepsis	NA	NA	90.2756	25.065	97.0684	6.85595	6.87741	1.9529	NA	23.1341	2.67656	25.2651	0.751474	4.14451	3.23389	NA	0.239736	0.113	0.252937	0.139937	0.693768	0.0161379	FALSE	0.999931	TRUE	yes	no	yes	0	TRUE	RASSF2
isoComp_00186030	geneComp_00044141	ENST00000478553	MSTRG.45093	Ctrl	Sepsis	NA	NA	90.2756	25.065	97.0684	6.85595	6.87741	1.9529	NA	4.52822	1.29804	4.8647	0.367954	0.719825	1.89791	NA	0.113302	0.1468	0.109812	-0.0369875	0.680856	0.0161379	TRUE	0.956052	TRUE	yes	no	yes	0	TRUE	RASSF2
isoComp_00186031	geneComp_00044141	MSTRG.45093.1	MSTRG.45093	Ctrl	Sepsis	NA	NA	90.2756	25.065	97.0684	6.85595	6.87741	1.9529	NA	5.4636	1.44552	5.88215	0.17536	1.69048	2.01726	NA	0.0689057	0.073	0.0684792	-0.00452083	0.440383	0.0161379	FALSE	0.999915	TRUE	yes	no	yes	1	TRUE	RASSF2
isoComp_00186032	geneComp_00044141	MSTRG.45093.2	MSTRG.45093	Ctrl	Sepsis	NA	NA	90.2756	25.065	97.0684	6.85595	6.87741	1.9529	NA	3.39409	0.0001	3.74763	0	3.03008	8.53932	NA	0.0210566	0	0.02325	0.02325	1	0.0161379	FALSE	0.999919	TRUE	yes	no	yes	0	TRUE	RASSF2
isoComp_00186033	geneComp_00044141	MSTRG.45093.3	MSTRG.45093	Ctrl	Sepsis	NA	NA	90.2756	25.065	97.0684	6.85595	6.87741	1.9529	NA	46.5453	13.9557	49.94	5.0703	4.73979	1.8386	NA	0.434717	0.377	0.440729	0.0637292	0.936542	0.0161379	FALSE	0.999914	TRUE	yes	no	yes	1	TRUE	RASSF2
isoComp_00186034	geneComp_00044141	MSTRG.45093.4	MSTRG.45093	Ctrl	Sepsis	NA	NA	90.2756	25.065	97.0684	6.85595	6.87741	1.9529	NA	6.72149	4.66727	6.93547	1.33111	0.712079	0.570406	NA	0.102453	0.213	0.0909375	-0.122062	0.0161379	0.0161379	TRUE	0.999275	TRUE	yes	no	yes	2	TRUE	RASSF2
isoComp_00190975	geneComp_00045326	ENST00000372622	MSTRG.46209	Ctrl	Sepsis	NA	NA	15.29	5.90487	16.2676	1.23373	0.908435	1.46047	NA	6.83483	1.58601	7.38158	0.971185	0.702001	2.21141	NA	0.452	0.2344	0.474667	0.240267	0.0246813	0.0246813	FALSE	0.999736	TRUE	yes	no	yes	0	TRUE	DNTTIP1
isoComp_00190980	geneComp_00045326	MSTRG.46209.1	MSTRG.46209	Ctrl	Sepsis	NA	NA	15.29	5.90487	16.2676	1.23373	0.908435	1.46047	NA	5.07399	2.68015	5.32335	0.275933	0.321459	0.987354	NA	0.323113	0.4558	0.309292	-0.146508	0.0246813	0.0246813	FALSE	0.999193	TRUE	yes	no	yes	1	TRUE	DNTTIP1
isoComp_00192332	geneComp_00045639	ENST00000371471	MSTRG.46500	Ctrl	Sepsis	NA	NA	19.5216	12.3086	20.2729	1.96815	1.11118	0.719424	NA	3.50631	5.59377	3.28886	1.60989	0.869844	-0.764427	NA	0.15317	0.3684	0.13075	-0.23765	0.000238015	0.000238015	FALSE	1	TRUE	yes	no	yes	0	FALSE	ZNF217
isoComp_00192342	geneComp_00045639	MSTRG.46500.7	MSTRG.46500	Ctrl	Sepsis	NA	NA	19.5216	12.3086	20.2729	1.96815	1.11118	0.719424	NA	7.5733	0.853826	8.27324	0.550578	1.07811	3.26138	NA	0.364698	0.093	0.393	0.3	0.000238015	0.000238015	FALSE	1	TRUE	yes	no	yes	0	FALSE	ZNF217
isoComp_00203433	geneComp_00047974	ENST00000362825	MSTRG.48697	Ctrl	Sepsis	NA	NA	29.7495	35.0909	29.193	10.1613	1.58842	-0.265389	NA	4.92118	0.802898	5.35017	0.227186	0.606174	2.72113	NA	0.208	0.0638	0.223021	0.159221	0.0443028	0.0443028	NA	2.24309e-05	FALSE	NA	NA	NA	0	TRUE	RNU6-1128P
isoComp_00203439	geneComp_00047974	ENST00000493034	MSTRG.48697	Ctrl	Sepsis	NA	NA	29.7495	35.0909	29.193	10.1613	1.58842	-0.265389	NA	3.7922	6.0809	3.5538	2.02134	0.649026	-0.773241	NA	0.214981	0.3124	0.204833	-0.107567	0.0634141	0.0443028	FALSE	0.918192	TRUE	no	no	no	0	TRUE	PIK3IP1
isoComp_00203451	geneComp_00047974	MSTRG.48697.23	MSTRG.48697	Ctrl	Sepsis	NA	NA	29.7495	35.0909	29.193	10.1613	1.58842	-0.265389	NA	3.75432	0.662474	4.07639	0.0826783	0.530409	2.60328	NA	0.159283	0.0606	0.169563	0.108963	0.912561	0.0443028	NA	0.0351782	FALSE	NA	NA	NA	0	TRUE	LIMK2
isoComp_00203467	geneComp_00047974	MSTRG.48697.38	MSTRG.48697	Ctrl	Sepsis	NA	NA	29.7495	35.0909	29.193	10.1613	1.58842	-0.265389	NA	3.70248	5.28799	3.53733	1.46205	0.423265	-0.578713	NA	0.0752642	0.0964	0.0730625	-0.0233375	0.315744	0.0443028	TRUE	0.97268	TRUE	yes	yes	no	1	TRUE	PIK3IP1
isoComp_00204314	geneComp_00048146	ENST00000248899	MSTRG.48860	Ctrl	Sepsis	NA	NA	109.566	23.4545	118.535	3.33421	9.18514	2.33689	NA	36.2353	16.142	38.3284	3.98654	9.03426	1.24707	NA	0.701962	0.9382	0.677354	-0.260846	0.257447	0.0357563	FALSE	0.999981	TRUE	yes	no	no	0	TRUE	NCF4
isoComp_00204315	geneComp_00048146	ENST00000397147	MSTRG.48860	Ctrl	Sepsis	NA	NA	109.566	23.4545	118.535	3.33421	9.18514	2.33689	NA	43.7593	3.64354	47.938	3.61498	6.63263	3.7141	NA	0.163509	0.016	0.178875	0.162875	0.0357563	0.0357563	FALSE	0.999945	TRUE	yes	no	yes	1	TRUE	NCF4
isoComp_00204322	geneComp_00048146	MSTRG.48860.6	MSTRG.48860	Ctrl	Sepsis	NA	NA	109.566	23.4545	118.535	3.33421	9.18514	2.33689	NA	14.4183	0.0001	15.9202	0	3.19423	10.6232	NA	0.00915094	0	0.0101042	0.0101042	0.430488	0.0357563	FALSE	0.999284	TRUE	yes	no	no	0	TRUE	NCF4
isoComp_00204323	geneComp_00048146	MSTRG.48860.7	MSTRG.48860	Ctrl	Sepsis	NA	NA	109.566	23.4545	118.535	3.33421	9.18514	2.33689	NA	5.86666	1.96788	6.27279	0.837257	1.22068	1.66745	NA	0.0451321	0.0144	0.0483333	0.0339333	0.0684074	0.0357563	FALSE	0.993453	TRUE	yes	no	yes	1	TRUE	NCF4
isoComp_00204336	geneComp_00048151	ENST00000403662	MSTRG.48865	Ctrl	Sepsis	NA	NA	79.2249	28.5607	84.5024	2.13597	7.6222	1.56463	NA	16.0403	10.6047	16.6066	3.74589	3.3643	0.646562	NA	0.209755	0.337	0.1965	-0.1405	0.267393	0.00533935	FALSE	1	TRUE	yes	yes	yes	2	TRUE	CSF2RB
isoComp_00204339	geneComp_00048151	MSTRG.48865.1	MSTRG.48865	Ctrl	Sepsis	NA	NA	79.2249	28.5607	84.5024	2.13597	7.6222	1.56463	NA	6.36722	2.74503	6.74453	2.74493	1.30978	1.29379	NA	0.0566415	0.088	0.053375	-0.034625	1	0.00533935	FALSE	1	TRUE	yes	no	yes	1	TRUE	CSF2RB
isoComp_00204341	geneComp_00048151	MSTRG.48865.11	MSTRG.48865	Ctrl	Sepsis	NA	NA	79.2249	28.5607	84.5024	2.13597	7.6222	1.56463	NA	8.123	5.3912	8.40756	2.39111	1.06529	0.640123	NA	0.134906	0.218	0.12625	-0.09175	0.230508	0.00533935	FALSE	1	TRUE	yes	no	yes	2	TRUE	CSF2RB
isoComp_00204342	geneComp_00048151	MSTRG.48865.12	MSTRG.48865	Ctrl	Sepsis	NA	NA	79.2249	28.5607	84.5024	2.13597	7.6222	1.56463	NA	5.1904	0.0001	5.73106	0	1.58632	9.15082	NA	0.120943	0.0422	0.129146	0.0869458	0.289341	0.00533935	FALSE	1	TRUE	yes	no	yes	2	TRUE	CSF2RB
isoComp_00204344	geneComp_00048151	MSTRG.48865.16	MSTRG.48865	Ctrl	Sepsis	NA	NA	79.2249	28.5607	84.5024	2.13597	7.6222	1.56463	NA	8.6007	1.03939	9.38834	0.355063	1.2246	3.16286	NA	0.122585	0.058	0.129312	0.0713125	1	0.00533935	FALSE	0.987178	TRUE	no	no	yes	0	TRUE	CSF2RB
isoComp_00204348	geneComp_00048151	MSTRG.48865.8	MSTRG.48865	Ctrl	Sepsis	NA	NA	79.2249	28.5607	84.5024	2.13597	7.6222	1.56463	NA	25.7343	0.464804	28.3665	0.209121	3.43475	5.90122	NA	0.255906	0.0186	0.280625	0.262025	0.00533935	0.00533935	FALSE	1	TRUE	yes	yes	yes	2	TRUE	CSF2RB
isoComp_00204790	geneComp_00048235	ENST00000396821	MSTRG.48944	Ctrl	Sepsis	NA	NA	98.4221	93.4957	98.9353	14.8607	3.06961	0.0815774	NA	27.4843	5.50977	29.7733	2.12349	4.3644	2.43182	NA	0.262566	0.0752	0.282083	0.206883	1	7.05994e-05	FALSE	1	TRUE	yes	no	yes	0	TRUE	DDX17
isoComp_00204791	geneComp_00048235	ENST00000403230	MSTRG.48944	Ctrl	Sepsis	NA	NA	98.4221	93.4957	98.9353	14.8607	3.06961	0.0815774	NA	13.0604	4.40047	13.9624	2.82765	4.04795	1.66358	NA	0.122962	0.0432	0.131271	0.0880708	0.734477	7.05994e-05	FALSE	1	TRUE	yes	no	yes	0	TRUE	DDX17
isoComp_00204797	geneComp_00048235	ENST00000497196	MSTRG.48944	Ctrl	Sepsis	NA	NA	98.4221	93.4957	98.9353	14.8607	3.06961	0.0815774	NA	3.93862	6.03434	3.72031	1.2638	0.461109	-0.696288	NA	0.0486604	0.0778	0.045625	-0.032175	0.160542	7.05994e-05	FALSE	0.791076	TRUE	yes	no	no	0	TRUE	DDX17
isoComp_00204800	geneComp_00048235	MSTRG.48944.13	MSTRG.48944	Ctrl	Sepsis	NA	NA	98.4221	93.4957	98.9353	14.8607	3.06961	0.0815774	NA	14.1403	9.68874	14.604	2.25037	1.29102	0.591478	NA	0.161925	0.1208	0.166208	0.0454083	0.896786	7.05994e-05	FALSE	0.998907	TRUE	yes	no	yes	2	TRUE	DDX17
isoComp_00204804	geneComp_00048235	MSTRG.48944.17	MSTRG.48944	Ctrl	Sepsis	NA	NA	98.4221	93.4957	98.9353	14.8607	3.06961	0.0815774	NA	5.25619	9.18519	4.84692	2.22678	0.379541	-0.920836	NA	0.0540566	0.0848	0.0508542	-0.0339458	0.541497	7.05994e-05	NA	0.649712	FALSE	NA	NA	NA	1	TRUE	DDX17
isoComp_00204806	geneComp_00048235	MSTRG.48944.19	MSTRG.48944	Ctrl	Sepsis	NA	NA	98.4221	93.4957	98.9353	14.8607	3.06961	0.0815774	NA	12.5047	18.1503	11.9166	3.45289	0.915699	-0.606598	NA	0.0767547	0.1178	0.0724792	-0.0453208	0.249336	7.05994e-05	FALSE	0.999928	TRUE	yes	no	yes	0	TRUE	DDX17
isoComp_00204807	geneComp_00048235	MSTRG.48944.3	MSTRG.48944	Ctrl	Sepsis	NA	NA	98.4221	93.4957	98.9353	14.8607	3.06961	0.0815774	NA	13.8304	26.8983	12.4692	5.68544	2.3507	-1.10852	NA	0.197057	0.3366	0.182521	-0.154079	7.05994e-05	7.05994e-05	TRUE	0.99836	TRUE	yes	no	no	1	TRUE	DDX17
isoComp_00205426	geneComp_00048342	ENST00000216146	MSTRG.49043	Ctrl	Sepsis	NA	NA	179.685	306.723	166.452	87.2173	15.3562	-0.881791	NA	58.0634	186.024	44.7342	47.3131	9.23751	-2.0558	NA	0.235698	0.5174	0.206354	-0.311046	0.00029464	0.00029464	FALSE	0.999996	TRUE	yes	no	no	1	TRUE	RPL3
isoComp_00205428	geneComp_00048342	ENST00000401609	MSTRG.49043	Ctrl	Sepsis	NA	NA	179.685	306.723	166.452	87.2173	15.3562	-0.881791	NA	68.4999	35.1977	71.9689	14.9313	10.3986	1.03169	NA	0.406547	0.122	0.436188	0.314188	0.102182	0.00029464	FALSE	0.999984	TRUE	yes	no	no	1	TRUE	RPL3
isoComp_00205430	geneComp_00048342	ENST00000420536	MSTRG.49043	Ctrl	Sepsis	NA	NA	179.685	306.723	166.452	87.2173	15.3562	-0.881791	NA	3.51863	11.3367	2.70425	3.02625	0.542206	-2.06364	NA	0.0212075	0.0456	0.0186667	-0.0269333	0.0879725	0.00029464	TRUE	0.962001	TRUE	yes	no	no	0	TRUE	RPL3
isoComp_00205431	geneComp_00048342	ENST00000427905	MSTRG.49043	Ctrl	Sepsis	NA	NA	179.685	306.723	166.452	87.2173	15.3562	-0.881791	NA	6.60335	10.2039	6.22829	7.21647	4.17851	-0.711307	NA	0.0216792	0.0258	0.02125	-0.00455	1	0.00029464	FALSE	0.999453	TRUE	yes	no	yes	1	TRUE	RPL3
isoComp_00205440	geneComp_00048342	ENST00000481985	MSTRG.49043	Ctrl	Sepsis	NA	NA	179.685	306.723	166.452	87.2173	15.3562	-0.881791	NA	3.0092	8.41648	2.44594	2.04386	0.284562	-1.77865	NA	0.0377547	0.0626	0.0351667	-0.0274333	0.238354	0.00029464	FALSE	0.818707	TRUE	yes	no	no	0	TRUE	RPL3
isoComp_00205442	geneComp_00048342	ENST00000484615	MSTRG.49043	Ctrl	Sepsis	NA	NA	179.685	306.723	166.452	87.2173	15.3562	-0.881791	NA	3.07845	7.47288	2.62069	3.51032	0.257999	-1.50815	NA	0.0104151	0.0148	0.00995833	-0.00484167	0.64804	0.00029464	FALSE	0.878643	TRUE	yes	no	no	0	TRUE	RPL3
isoComp_00205445	geneComp_00048342	MSTRG.49043.1	MSTRG.49043	Ctrl	Sepsis	NA	NA	179.685	306.723	166.452	87.2173	15.3562	-0.881791	NA	14.6095	21.8806	13.852	12.312	3.03327	-0.659172	NA	0.0885094	0.0954	0.0877917	-0.00760833	0.765892	0.00029464	FALSE	0.999947	TRUE	yes	no	no	3	TRUE	RPL3
isoComp_00205447	geneComp_00048342	MSTRG.49043.3	MSTRG.49043	Ctrl	Sepsis	NA	NA	179.685	306.723	166.452	87.2173	15.3562	-0.881791	NA	9.40304	7.43648	9.60789	6.01676	2.13124	0.369161	NA	0.0945283	0.032	0.101042	0.0690417	0.614604	0.00029464	FALSE	0.999983	TRUE	yes	no	no	2	TRUE	RPL3
isoComp_00206823	geneComp_00048638	ENST00000338758	MSTRG.49318	Ctrl	Sepsis	NA	NA	28.9909	39.4885	27.8974	5.54388	4.5667	-0.50115	NA	3.2804	2.23757	3.38903	0.341458	0.705048	0.596755	NA	0.216038	0.0876	0.229417	0.141817	0.411262	0	FALSE	0.999987	TRUE	yes	no	yes	0	TRUE	PARVB
isoComp_00206824	geneComp_00048638	ENST00000350028	MSTRG.49318	Ctrl	Sepsis	NA	NA	28.9909	39.4885	27.8974	5.54388	4.5667	-0.50115	NA	4.36449	2.65916	4.54213	1.62384	0.580031	0.770153	NA	0.207962	0.0632	0.223042	0.159842	0.16667	0	FALSE	0.999972	TRUE	yes	no	no	0	TRUE	SAMM50
isoComp_00206826	geneComp_00048638	ENST00000404989	MSTRG.49318	Ctrl	Sepsis	NA	NA	28.9909	39.4885	27.8974	5.54388	4.5667	-0.50115	NA	17.5201	25.584	16.6801	4.13412	4.05112	-0.616812	NA	0.241453	0.3888	0.226104	-0.162696	0	0	FALSE	0.999971	TRUE	yes	no	yes	0	TRUE	PARVB
isoComp_00207628	geneComp_00048815	ENST00000360612	MSTRG.49482	Ctrl	Sepsis	NA	NA	39.6797	19.4267	41.7894	4.19062	3.27459	1.1047	NA	12.7243	7.95904	13.2207	2.61591	1.07524	0.731414	NA	0.407057	0.4248	0.405208	-0.0195917	1	0.0109704	FALSE	0.999983	TRUE	yes	no	no	0	TRUE	PIM3
isoComp_00207633	geneComp_00048815	MSTRG.49482.11	MSTRG.49482	Ctrl	Sepsis	NA	NA	39.6797	19.4267	41.7894	4.19062	3.27459	1.1047	NA	5.7893	7.12252	5.65042	1.90784	0.675635	-0.333502	NA	0.111245	0.2472	0.0970833	-0.150117	0.0109704	0.0109704	TRUE	0.999578	TRUE	yes	no	no	1	TRUE	PIM3
isoComp_00207643	geneComp_00048815	MSTRG.49482.9	MSTRG.49482	Ctrl	Sepsis	NA	NA	39.6797	19.4267	41.7894	4.19062	3.27459	1.1047	NA	18.4086	2.54063	20.0615	0.592873	2.70732	2.97622	NA	0.394849	0.23	0.412021	0.182021	0.865716	0.0109704	TRUE	0.910789	TRUE	no	no	no	1	TRUE	PIM3
isoComp_00210489	geneComp_00049327	ENST00000396842	MSTRG.49962	Ctrl	Sepsis	NA	NA	901.138	1118.79	878.466	552.944	214.941	-0.348881	NA	5.87822	6.25754	5.83871	0.927638	0.460774	-0.0997816	NA	0.00564151	0.0048	0.00572917	0.000929167	1	0.00295161	FALSE	0.99393	TRUE	yes	no	yes	0	FALSE	EAF1
isoComp_00210498	geneComp_00049327	ENST00000584058	MSTRG.49962	Ctrl	Sepsis	NA	NA	901.138	1118.79	878.466	552.944	214.941	-0.348881	NA	592.833	421.16	610.716	234.254	218.521	0.536123	NA	0.460849	0.3032	0.477271	0.174071	0.35987	0.00295161	NA	0.0354813	FALSE	NA	NA	NA	0	FALSE	RN7SL4P
isoComp_00210515	geneComp_00049327	MSTRG.49962.33	MSTRG.49962	Ctrl	Sepsis	NA	NA	901.138	1118.79	878.466	552.944	214.941	-0.348881	NA	10.3277	47.348	6.47143	45.131	2.28263	-2.86922	NA	0.00850943	0.015	0.00783333	-0.00716667	0.956559	0.00295161	NA	0.0356333	FALSE	NA	NA	NA	0	FALSE	BTD
isoComp_00210516	geneComp_00049327	MSTRG.49962.34	MSTRG.49962	Ctrl	Sepsis	NA	NA	901.138	1118.79	878.466	552.944	214.941	-0.348881	NA	23.445	0.0001	25.8872	0	25.8871	11.3242	NA	0.0131321	0	0.0145	0.0145	0.749073	0.00295161	NA	0.0355749	FALSE	NA	NA	NA	0	FALSE	BTD
isoComp_00210518	geneComp_00049327	MSTRG.49962.36	MSTRG.49962	Ctrl	Sepsis	NA	NA	901.138	1118.79	878.466	552.944	214.941	-0.348881	NA	9.96606	58.6836	4.89131	34.4972	3.3117	-3.58196	NA	0.0324906	0.1574	0.0194792	-0.137921	0.00295161	0.00295161	NA	0.00372039	FALSE	NA	NA	NA	0	FALSE	BTD
isoComp_00210522	geneComp_00049327	MSTRG.49962.40	MSTRG.49962	Ctrl	Sepsis	NA	NA	901.138	1118.79	878.466	552.944	214.941	-0.348881	NA	12.4472	0.0160802	13.7421	0.00939628	7.38696	9.04248	NA	0.0213396	0	0.0235625	0.0235625	1	0.00295161	NA	0.0355958	FALSE	NA	NA	NA	0	FALSE	BTD
isoComp_00210523	geneComp_00049327	MSTRG.49962.41	MSTRG.49962	Ctrl	Sepsis	NA	NA	901.138	1118.79	878.466	552.944	214.941	-0.348881	NA	15.6839	27.4409	14.4592	15.0122	3.39436	-0.923871	NA	0.0294528	0.028	0.0296042	0.00160417	0.726197	0.00295161	NA	0.00302728	FALSE	NA	NA	NA	0	FALSE	BTD
isoComp_00210524	geneComp_00049327	MSTRG.49962.42	MSTRG.49962	Ctrl	Sepsis	NA	NA	901.138	1118.79	878.466	552.944	214.941	-0.348881	NA	4.77743	0.56723	5.216	0.310188	2.31916	3.17849	NA	0.00813208	0.0002	0.00895833	0.00875833	1	0.00295161	NA	0.00529972	FALSE	NA	NA	NA	0	FALSE	BTD
isoComp_00210525	geneComp_00049327	MSTRG.49962.43	MSTRG.49962	Ctrl	Sepsis	NA	NA	901.138	1118.79	878.466	552.944	214.941	-0.348881	NA	11.0985	23.9308	9.76184	13.043	2.27302	-1.29277	NA	0.0252075	0.0578	0.0218125	-0.0359875	0.17226	0.00295161	NA	0.0439319	FALSE	NA	NA	NA	0	FALSE	BTD
isoComp_00210526	geneComp_00049327	MSTRG.49962.44	MSTRG.49962	Ctrl	Sepsis	NA	NA	901.138	1118.79	878.466	552.944	214.941	-0.348881	NA	18.1588	31.0041	16.8207	13.5316	5.35001	-0.881827	NA	0.0482453	0.0842	0.0445	-0.0397	0.107182	0.00295161	NA	0.0675536	FALSE	NA	NA	NA	0	FALSE	BTD
isoComp_00210527	geneComp_00049327	MSTRG.49962.45	MSTRG.49962	Ctrl	Sepsis	NA	NA	901.138	1118.79	878.466	552.944	214.941	-0.348881	NA	24.8191	230.089	3.43687	230.089	3.43677	-6.06082	NA	0.0129623	0.0692	0.00710417	-0.0620958	0.00831656	0.00295161	NA	0.0694408	FALSE	NA	NA	NA	0	FALSE	BTD
isoComp_00210528	geneComp_00049327	MSTRG.49962.46	MSTRG.49962	Ctrl	Sepsis	NA	NA	901.138	1118.79	878.466	552.944	214.941	-0.348881	NA	6.87765	3.18733	7.26206	3.17376	1.62767	1.1855	NA	0.0142642	0.0074	0.0149792	0.00757917	0.558151	0.00295161	NA	0.021124	FALSE	NA	NA	NA	0	FALSE	BTD
isoComp_00210529	geneComp_00049327	MSTRG.49962.47	MSTRG.49962	Ctrl	Sepsis	NA	NA	901.138	1118.79	878.466	552.944	214.941	-0.348881	NA	19.0184	0.0001	20.9995	0	20.9994	11.0225	NA	0.0109245	0	0.0120625	0.0120625	0.708299	0.00295161	NA	0.035446	FALSE	NA	NA	NA	0	FALSE	BTD
isoComp_00210530	geneComp_00049327	MSTRG.49962.48	MSTRG.49962	Ctrl	Sepsis	NA	NA	901.138	1118.79	878.466	552.944	214.941	-0.348881	NA	6.15166	8.23501	5.93464	3.6755	1.01592	-0.471932	NA	0.0040566	0.004	0.0040625	6.25e-05	0.449773	0.00295161	NA	0.0383384	FALSE	NA	NA	NA	0	FALSE	BTD
isoComp_00210532	geneComp_00049327	MSTRG.49962.50	MSTRG.49962	Ctrl	Sepsis	NA	NA	901.138	1118.79	878.466	552.944	214.941	-0.348881	NA	5.75135	0.467854	6.30171	0.467754	3.17491	3.72339	NA	0.0118868	0.0012	0.013	0.0118	0.680219	0.00295161	NA	0.00449312	FALSE	NA	NA	NA	0	FALSE	BTD
isoComp_00210533	geneComp_00049327	MSTRG.49962.51	MSTRG.49962	Ctrl	Sepsis	NA	NA	901.138	1118.79	878.466	552.944	214.941	-0.348881	NA	13.4864	48.8831	9.79927	46.1429	3.77318	-2.31741	NA	0.0181321	0.0212	0.0178125	-0.0033875	0.70126	0.00295161	NA	0.00468	FALSE	NA	NA	NA	0	FALSE	BTD
isoComp_00210537	geneComp_00049327	MSTRG.49962.55	MSTRG.49962	Ctrl	Sepsis	NA	NA	901.138	1118.79	878.466	552.944	214.941	-0.348881	NA	6.00589	10.7936	5.50717	4.90962	2.84892	-0.969508	NA	0.00864151	0.0168	0.00779167	-0.00900833	0.206996	0.00295161	NA	0.0355395	FALSE	NA	NA	NA	0	FALSE	BTD
isoComp_00210539	geneComp_00049327	MSTRG.49962.57	MSTRG.49962	Ctrl	Sepsis	NA	NA	901.138	1118.79	878.466	552.944	214.941	-0.348881	NA	27.0051	0.0001	29.8181	0	11.7589	11.5281	NA	0.0450755	0	0.0497708	0.0497708	0.0470381	0.00295161	NA	0.00158439	FALSE	NA	NA	NA	0	FALSE	BTD
isoComp_00210541	geneComp_00049327	MSTRG.49962.59	MSTRG.49962	Ctrl	Sepsis	NA	NA	901.138	1118.79	878.466	552.944	214.941	-0.348881	NA	13.0435	0.0120086	14.4009	0.00914459	6.88805	9.35488	NA	0.0314717	0	0.03475	0.03475	0.55406	0.00295161	NA	0.0356041	FALSE	NA	NA	NA	0	FALSE	BTD
isoComp_00210544	geneComp_00049327	MSTRG.49962.62	MSTRG.49962	Ctrl	Sepsis	NA	NA	901.138	1118.79	878.466	552.944	214.941	-0.348881	NA	10.7479	0.0106204	11.8663	0.00650266	5.6469	9.1698	NA	0.0184717	0	0.0203958	0.0203958	0.608482	0.00295161	NA	0.0355812	FALSE	NA	NA	NA	0	FALSE	BTD
isoComp_00210551	geneComp_00049327	MSTRG.49962.69	MSTRG.49962	Ctrl	Sepsis	NA	NA	901.138	1118.79	878.466	552.944	214.941	-0.348881	NA	15.0142	158.311	0.0874712	158.19	0.0136747	-10.6656	NA	0.0100755	0.1058	0.000104167	-0.105696	0.0743522	0.00295161	NA	0.00582253	FALSE	NA	NA	NA	0	FALSE	AC090950
isoComp_00211714	geneComp_00049666	ENST00000307363	MSTRG.50279	Ctrl	Sepsis	NA	NA	29.1061	27.3986	29.2839	4.3476	1.73621	0.0959732	NA	4.81943	2.03817	5.10914	0.632075	0.98779	1.32157	NA	0.313094	0.1662	0.328396	0.162196	0.00824682	0.00824682	FALSE	1	TRUE	yes	yes	no	0	TRUE	GLB1
isoComp_00211733	geneComp_00049666	MSTRG.50279.16	MSTRG.50279	Ctrl	Sepsis	NA	NA	29.1061	27.3986	29.2839	4.3476	1.73621	0.0959732	NA	4.43763	7.0121	4.16945	2.31613	0.843295	-0.74859	NA	0.0710755	0.172	0.0605625	-0.111437	0.0282239	0.00824682	FALSE	0.999431	TRUE	yes	no	no	0	TRUE	GLB1
isoComp_00211742	geneComp_00049666	MSTRG.50279.7	MSTRG.50279	Ctrl	Sepsis	NA	NA	29.1061	27.3986	29.2839	4.3476	1.73621	0.0959732	NA	6.47423	6.22497	6.50019	3.94017	1.51693	0.0623179	NA	0.0969245	0.1286	0.093625	-0.034975	1	0.00824682	FALSE	0.999998	TRUE	yes	no	no	0	TRUE	GLB1
isoComp_00211777	geneComp_00049676	ENST00000447368	MSTRG.50291	Ctrl	Sepsis	NA	NA	13.9609	16.6343	13.6825	3.19246	0.890201	-0.281651	NA	4.89827	5.17963	4.86896	1.5556	0.492195	-0.0890566	NA	0.451358	0.297	0.467438	0.170437	0.000429388	0.000429388	FALSE	0.999994	TRUE	yes	no	yes	0	TRUE	UBP1
isoComp_00211786	geneComp_00049676	MSTRG.50291.3	MSTRG.50291	Ctrl	Sepsis	NA	NA	13.9609	16.6343	13.6825	3.19246	0.890201	-0.281651	NA	3.87255	5.61452	3.69109	1.23556	0.494819	-0.603779	NA	0.198019	0.3052	0.186854	-0.118346	0.000429388	0.000429388	NA	0.00706725	FALSE	NA	NA	NA	1	TRUE	UBP1
isoComp_00212642	geneComp_00049860	ENST00000301821	MSTRG.50460	Ctrl	Sepsis	NA	NA	224.611	398.678	206.479	115.656	23.2415	-0.949198	NA	9.36697	5.06407	9.81519	1.24889	2.66818	0.953343	NA	0.0828113	0.026	0.0887292	0.0627292	0.297686	0.0200121	FALSE	0.999208	TRUE	yes	no	yes	0	FALSE	RPSA
isoComp_00212644	geneComp_00049860	ENST00000384033	MSTRG.50460	Ctrl	Sepsis	NA	NA	224.611	398.678	206.479	115.656	23.2415	-0.949198	NA	8.98931	23.7919	7.44738	5.2314	0.718041	-1.67434	NA	0.0894151	0.1136	0.0868958	-0.0267042	0.434002	0.0200121	NA	0.00178903	FALSE	NA	NA	NA	0	FALSE	SNORA6
isoComp_00212645	geneComp_00049860	ENST00000443003	MSTRG.50460	Ctrl	Sepsis	NA	NA	224.611	398.678	206.479	115.656	23.2415	-0.949198	NA	106.529	244.65	92.141	93.4522	17.086	-1.40871	NA	0.359642	0.546	0.340229	-0.205771	0.0200121	0.0200121	FALSE	0.999296	TRUE	yes	no	yes	0	FALSE	RPSA
isoComp_00212647	geneComp_00049860	ENST00000458478	MSTRG.50460	Ctrl	Sepsis	NA	NA	224.611	398.678	206.479	115.656	23.2415	-0.949198	NA	16.5453	15.4415	16.6603	4.35791	4.26072	0.109534	NA	0.0271509	0.0154	0.028375	0.012975	0.688619	0.0200121	FALSE	0.998006	TRUE	yes	no	yes	0	FALSE	RPSA
isoComp_00212650	geneComp_00049860	ENST00000478027	MSTRG.50460	Ctrl	Sepsis	NA	NA	224.611	398.678	206.479	115.656	23.2415	-0.949198	NA	31.4335	59.7069	28.4883	9.1828	5.72614	-1.06726	NA	0.111245	0.1442	0.107813	-0.0363875	0.720319	0.0200121	FALSE	0.810731	TRUE	yes	no	yes	1	FALSE	RPSA
isoComp_00212652	geneComp_00049860	ENST00000495394	MSTRG.50460	Ctrl	Sepsis	NA	NA	224.611	398.678	206.479	115.656	23.2415	-0.949198	NA	4.03591	9.42533	3.47451	1.52393	0.376686	-1.43712	NA	0.0161887	0.0272	0.0150417	-0.0121583	0.234772	0.0200121	NA	0.686048	FALSE	NA	NA	NA	2	FALSE	RPSA
isoComp_00212654	geneComp_00049860	MSTRG.50460.1	MSTRG.50460	Ctrl	Sepsis	NA	NA	224.611	398.678	206.479	115.656	23.2415	-0.949198	NA	16.92	35.7304	14.9606	8.54323	1.90624	-1.25542	NA	0.0844717	0.0908	0.0838125	-0.0069875	0.795934	0.0200121	FALSE	0.999008	TRUE	yes	no	yes	0	FALSE	RPSA
isoComp_00212657	geneComp_00049860	MSTRG.50460.9	MSTRG.50460	Ctrl	Sepsis	NA	NA	224.611	398.678	206.479	115.656	23.2415	-0.949198	NA	26.5138	0.102276	29.265	0.0514	8.22348	8.02647	NA	0.181943	0.0064	0.200229	0.193829	0.32193	0.0200121	FALSE	0.999198	TRUE	yes	no	yes	0	FALSE	RPSA
isoComp_00212788	geneComp_00049916	ENST00000349496	MSTRG.50511	Ctrl	Sepsis	NA	NA	51.2325	43.4062	52.0478	7.19254	2.18284	0.261879	NA	4.38369	4.23194	4.3995	1.68228	0.551853	0.0558927	NA	0.070434	0.08	0.0694375	-0.0105625	0.905949	0.00848576	FALSE	1	TRUE	yes	no	yes	2	TRUE	CTNNB1
isoComp_00212794	geneComp_00049916	ENST00000441708	MSTRG.50511	Ctrl	Sepsis	NA	NA	51.2325	43.4062	52.0478	7.19254	2.18284	0.261879	NA	6.96021	10.9336	6.54631	5.00927	1.05449	-0.739136	NA	0.272585	0.3724	0.262188	-0.110212	0.372237	0.00848576	FALSE	1	TRUE	yes	no	yes	0	TRUE	CTNNB1
isoComp_00212812	geneComp_00049916	ENST00000644138	MSTRG.50511	Ctrl	Sepsis	NA	NA	51.2325	43.4062	52.0478	7.19254	2.18284	0.261879	NA	5.74304	1.21678	6.21452	0.697891	1.62103	2.34309	NA	0.0861321	0.0344	0.0915208	0.0571208	0.72536	0.00848576	FALSE	1	TRUE	yes	no	yes	0	TRUE	CTNNB1
isoComp_00212849	geneComp_00049916	MSTRG.50511.71	MSTRG.50511	Ctrl	Sepsis	NA	NA	51.2325	43.4062	52.0478	7.19254	2.18284	0.261879	NA	5.6663	0.0001	6.25653	0	0.775427	9.27717	NA	0.122264	0.0086	0.134104	0.125504	0.00848576	0.00848576	FALSE	0.758524	TRUE	yes	no	no	0	TRUE	CTNNB1
isoComp_00214558	geneComp_00050281	ENST00000203407	MSTRG.50847	Ctrl	Sepsis	NA	NA	32.5004	28.224	32.9459	2.94794	1.80119	0.223104	NA	13.1781	6.90537	13.8315	3.88405	1.54262	1.00112	NA	0.623642	0.4264	0.644188	0.217787	0.0892826	0.0217391	FALSE	0.999999	TRUE	yes	no	no	0	TRUE	UQCRC1
isoComp_00214574	geneComp_00050281	ENST00000480561	MSTRG.50847	Ctrl	Sepsis	NA	NA	32.5004	28.224	32.9459	2.94794	1.80119	0.223104	NA	3.75164	6.51841	3.46344	0.598022	0.248916	-0.910368	NA	0.0724528	0.1828	0.0609583	-0.121842	0.0217391	0.0217391	FALSE	0.76441	TRUE	no	no	no	1	TRUE	UQCRC1
isoComp_00214580	geneComp_00050281	MSTRG.50847.18	MSTRG.50847	Ctrl	Sepsis	NA	NA	32.5004	28.224	32.9459	2.94794	1.80119	0.223104	NA	8.09022	8.07594	8.0917	2.68186	1.48991	0.0028101	NA	0.00918868	0.015	0.00858333	-0.00641667	1	0.0217391	TRUE	0.999042	TRUE	yes	no	no	1	TRUE	UQCRC1
isoComp_00216290	geneComp_00050509	ENST00000294189	MSTRG.51057	Ctrl	Sepsis	NA	NA	56.78	53.8538	57.0848	19.6563	9.33991	0.0840431	NA	6.07358	9.06745	5.76172	9.05813	2.42921	-0.653286	NA	0.104585	0.1428	0.100604	-0.0421958	0.967403	0.027768	FALSE	0.977675	TRUE	yes	no	yes	0	TRUE	RPL29
isoComp_00216295	geneComp_00050509	MSTRG.51057.11	MSTRG.51057	Ctrl	Sepsis	NA	NA	56.78	53.8538	57.0848	19.6563	9.33991	0.0840431	NA	11.6199	34.9456	9.19019	22.2755	2.76985	-1.92579	NA	0.289868	0.4324	0.275021	-0.157379	0.027768	0.027768	FALSE	0.977326	TRUE	yes	no	yes	1	TRUE	RPL29
isoComp_00216297	geneComp_00050509	MSTRG.51057.3	MSTRG.51057	Ctrl	Sepsis	NA	NA	56.78	53.8538	57.0848	19.6563	9.33991	0.0840431	NA	24.092	4.35339	26.1481	4.27392	7.53079	2.58373	NA	0.345736	0.1548	0.365625	0.210825	0.195679	0.027768	FALSE	0.960288	TRUE	yes	no	yes	2	TRUE	RPL29
isoComp_00216298	geneComp_00050509	MSTRG.51057.4	MSTRG.51057	Ctrl	Sepsis	NA	NA	56.78	53.8538	57.0848	19.6563	9.33991	0.0840431	NA	11.9735	1.75502	13.0379	1.54674	4.56811	2.88606	NA	0.160849	0.0782	0.169458	0.0912583	1	0.027768	FALSE	0.939515	TRUE	no	no	yes	1	TRUE	RPL29
isoComp_00224326	geneComp_00052633	ENST00000296048	MSTRG.53068	Ctrl	Sepsis	NA	NA	167.166	19.8485	182.511	3.59203	20.1424	3.20024	NA	3.43629	1.44241	3.64399	0.459389	0.816719	1.33102	NA	0.0184906	0.0244	0.017875	-0.006525	0.0634141	0.00727699	FALSE	0.997823	TRUE	yes	no	no	0	TRUE	GYG1
isoComp_00224327	geneComp_00052633	ENST00000345003	MSTRG.53068	Ctrl	Sepsis	NA	NA	167.166	19.8485	182.511	3.59203	20.1424	3.20024	NA	5.78075	0.136449	6.3687	0.0659452	1.01677	5.44479	NA	0.0369811	0.0422	0.0364375	-0.0057625	0.0558677	0.00727699	FALSE	0.998419	TRUE	yes	no	no	0	TRUE	GYG1
isoComp_00224329	geneComp_00052633	ENST00000469873	MSTRG.53068	Ctrl	Sepsis	NA	NA	167.166	19.8485	182.511	3.59203	20.1424	3.20024	NA	6.90653	0.416388	7.58259	0.141589	2.22432	4.15435	NA	0.114623	0.1912	0.106646	-0.0845542	0.782224	0.00727699	NA	0.000135836	FALSE	NA	NA	NA	0	TRUE	GYG1
isoComp_00224333	geneComp_00052633	ENST00000484197	MSTRG.53068	Ctrl	Sepsis	NA	NA	167.166	19.8485	182.511	3.59203	20.1424	3.20024	NA	17.2407	0.986384	18.9338	0.429296	3.59357	4.24888	NA	0.119245	0.1216	0.119	-0.0026	0.705457	0.00727699	FALSE	0.974715	TRUE	yes	no	no	0	TRUE	GYG1
isoComp_00224334	geneComp_00052633	ENST00000488851	MSTRG.53068	Ctrl	Sepsis	NA	NA	167.166	19.8485	182.511	3.59203	20.1424	3.20024	NA	4.7384	1.27982	5.09867	0.346731	0.619285	1.98577	NA	0.0508302	0.1244	0.0431667	-0.0812333	0.0578905	0.00727699	NA	0.00111691	FALSE	NA	NA	NA	0	TRUE	GYG1
isoComp_00224340	geneComp_00052633	MSTRG.53068.12	MSTRG.53068	Ctrl	Sepsis	NA	NA	167.166	19.8485	182.511	3.59203	20.1424	3.20024	NA	100.398	3.47438	110.495	2.84987	14.8155	4.98706	NA	0.565509	0.251	0.598271	0.347271	0.0143986	0.00727699	FALSE	0.986497	TRUE	yes	no	no	0	TRUE	GYG1
isoComp_00224341	geneComp_00052633	MSTRG.53068.9	MSTRG.53068	Ctrl	Sepsis	NA	NA	167.166	19.8485	182.511	3.59203	20.1424	3.20024	NA	26.2118	11.6505	27.7286	3.01603	6.01482	1.25026	NA	0.0847547	0.2224	0.0704167	-0.151983	0.00727699	0.00727699	FALSE	0.997564	TRUE	yes	no	no	0	TRUE	GYG1
isoComp_00226915	geneComp_00053283	ENST00000326505	MSTRG.53700	Ctrl	Sepsis	NA	NA	26.9309	23.9959	27.2366	3.90272	0.980383	0.18269	NA	5.48626	0.469033	6.00889	0.173797	0.885274	3.6513	NA	0.355736	0.1074	0.381604	0.274204	5.81602e-05	5.78448e-05	FALSE	0.998564	TRUE	yes	no	no	0	TRUE	B3GNT5
isoComp_00226929	geneComp_00053283	ENST00000476808	MSTRG.53700	Ctrl	Sepsis	NA	NA	26.9309	23.9959	27.2366	3.90272	0.980383	0.18269	NA	3.51235	6.2608	3.22605	1.56875	0.359686	-0.954415	NA	0.124226	0.268	0.10925	-0.15875	5.78448e-05	5.78448e-05	FALSE	0.999995	TRUE	yes	no	no	0	TRUE	KLHL24
isoComp_00227710	geneComp_00053415	ENST00000363450	MSTRG.53827	Ctrl	Sepsis	NA	NA	75.6847	120.385	71.0284	22.2399	5.59292	-0.761104	NA	4.44011	2.68253	4.62319	0.745902	1.38186	0.783044	NA	0.0953396	0.0634	0.0986667	0.0352667	0.750257	0.0282589	NA	0.000301961	FALSE	NA	NA	NA	0	FALSE	SNORA63
isoComp_00227711	geneComp_00053415	ENST00000363548	MSTRG.53827	Ctrl	Sepsis	NA	NA	75.6847	120.385	71.0284	22.2399	5.59292	-0.761104	NA	12.1496	22.9842	11.021	4.73331	1.22479	-1.0597	NA	0.105943	0.1454	0.101833	-0.0435667	0.854482	0.0282589	NA	0.00127218	FALSE	NA	NA	NA	0	FALSE	SNORA63B
isoComp_00227712	geneComp_00053415	ENST00000408493	MSTRG.53827	Ctrl	Sepsis	NA	NA	75.6847	120.385	71.0284	22.2399	5.59292	-0.761104	NA	8.41265	19.3174	7.27674	4.03017	1.32959	-1.4073	NA	0.194283	0.289	0.184417	-0.104583	0.75169	0.0282589	NA	0.00123726	FALSE	NA	NA	NA	0	FALSE	SNORA81
isoComp_00227720	geneComp_00053415	ENST00000459163	MSTRG.53827	Ctrl	Sepsis	NA	NA	75.6847	120.385	71.0284	22.2399	5.59292	-0.761104	NA	4.77854	0.113144	5.26452	0.00527725	1.15143	5.42062	NA	0.150604	0.0204	0.164167	0.143767	0.0282589	0.0282589	NA	0.0446407	FALSE	NA	NA	NA	0	FALSE	SNORD2
isoComp_00227740	geneComp_00053415	ENST00000584302	MSTRG.53827	Ctrl	Sepsis	NA	NA	75.6847	120.385	71.0284	22.2399	5.59292	-0.761104	NA	17.4389	32.3363	15.8871	6.77471	1.63199	-1.02484	NA	0.167189	0.2118	0.162542	-0.0492583	1	0.0282589	NA	0.000878593	FALSE	NA	NA	NA	0	FALSE	SNORA4
isoComp_00227751	geneComp_00053415	MSTRG.53827.7	MSTRG.53827	Ctrl	Sepsis	NA	NA	75.6847	120.385	71.0284	22.2399	5.59292	-0.761104	NA	5.24665	8.30828	4.92773	2.87362	0.633508	-0.752438	NA	0.0312642	0.0376	0.0306042	-0.00699583	0.134597	0.0282589	FALSE	0.981654	TRUE	yes	no	no	0	FALSE	EIF4A2
isoComp_00227752	geneComp_00053415	MSTRG.53827.8	MSTRG.53827	Ctrl	Sepsis	NA	NA	75.6847	120.385	71.0284	22.2399	5.59292	-0.761104	NA	5.816	12.216	5.14934	4.59062	0.436099	-1.24469	NA	0.0686792	0.0852	0.0669583	-0.0182417	0.95069	0.0282589	FALSE	0.99977	TRUE	yes	no	no	3	FALSE	EIF4A2
isoComp_00229724	geneComp_00053813	ENST00000439255	MSTRG.54199	Ctrl	Sepsis	NA	NA	83.2617	144.964	76.8343	41.9849	7.39759	-0.915789	NA	6.47006	14.1662	5.66838	8.10639	1.58599	-1.31992	NA	0.0150566	0.0402	0.0124375	-0.0277625	0.76416	0.00371357	NA	0.0257603	FALSE	NA	NA	NA	0	TRUE	RPL35A
isoComp_00229725	geneComp_00053813	ENST00000442341	MSTRG.54199	Ctrl	Sepsis	NA	NA	83.2617	144.964	76.8343	41.9849	7.39759	-0.915789	NA	3.18115	17.8483	1.65332	14.8044	0.742056	-3.42446	NA	0.0244717	0.0786	0.0188333	-0.0597667	0.277775	0.00371357	NA	0.293629	FALSE	NA	NA	NA	0	TRUE	RPL35A
isoComp_00229726	geneComp_00053813	ENST00000448864	MSTRG.54199	Ctrl	Sepsis	NA	NA	83.2617	144.964	76.8343	41.9849	7.39759	-0.915789	NA	12.7795	15.4764	12.4986	6.13956	1.83744	-0.30808	NA	0.228132	0.137	0.237625	0.100625	0.52238	0.00371357	NA	0.300015	FALSE	NA	NA	NA	0	TRUE	RPL35A
isoComp_00229728	geneComp_00053813	ENST00000485439	MSTRG.54199	Ctrl	Sepsis	NA	NA	83.2617	144.964	76.8343	41.9849	7.39759	-0.915789	NA	4.59157	8.03829	4.23254	2.53199	1.04619	-0.923754	NA	0.0403019	0.0506	0.0392292	-0.0113708	0.424211	0.00371357	NA	0.513576	FALSE	NA	NA	NA	0	TRUE	RPL35A
isoComp_00229729	geneComp_00053813	ENST00000496582	MSTRG.54199	Ctrl	Sepsis	NA	NA	83.2617	144.964	76.8343	41.9849	7.39759	-0.915789	NA	4.16458	13.1255	3.23116	1.5398	0.50044	-2.01889	NA	0.0386792	0.1296	0.0292083	-0.100392	0.00371357	0.00371357	NA	0.0108001	FALSE	NA	NA	NA	0	TRUE	RPL35A
isoComp_00229730	geneComp_00053813	ENST00000647248	MSTRG.54199	Ctrl	Sepsis	NA	NA	83.2617	144.964	76.8343	41.9849	7.39759	-0.915789	NA	13.0659	24.3639	11.889	10.1974	2.57092	-1.0345	NA	0.204811	0.2112	0.204146	-0.00705417	0.647681	0.00371357	NA	0.291404	FALSE	NA	NA	NA	0	TRUE	RPL35A
isoComp_00229731	geneComp_00053813	MSTRG.54199.1	MSTRG.54199	Ctrl	Sepsis	NA	NA	83.2617	144.964	76.8343	41.9849	7.39759	-0.915789	NA	33.9293	37.9979	33.5054	5.9317	3.18659	-0.181472	NA	0.355642	0.2404	0.367646	0.127246	0.345202	0.00371357	NA	0.291166	FALSE	NA	NA	NA	2	TRUE	RPL35A
isoComp_00235689	geneComp_00055331	ENST00000307407	MSTRG.55641	Ctrl	Sepsis	NA	NA	49.0179	5.0105	53.6021	1.64683	12.964	3.41666	NA	14.4795	1.01383	15.8822	0.751881	4.19686	3.95627	NA	0.234189	0.0972	0.248458	0.151258	0.0977695	0	NA	0.125534	FALSE	NA	NA	NA	0	TRUE	CXCL8
isoComp_00235690	geneComp_00055331	ENST00000401931	MSTRG.55641	Ctrl	Sepsis	NA	NA	49.0179	5.0105	53.6021	1.64683	12.964	3.41666	NA	16.026	1.27253	17.5629	0.693019	5.59191	3.77628	NA	0.364302	0.2522	0.375979	0.123779	0.00759112	0	NA	0.146639	FALSE	NA	NA	NA	0	TRUE	CXCL8
isoComp_00235692	geneComp_00055331	MSTRG.55641.2	MSTRG.55641	Ctrl	Sepsis	NA	NA	49.0179	5.0105	53.6021	1.64683	12.964	3.41666	NA	7.91973	1.02597	8.63783	0.217071	2.56178	3.06136	NA	0.229962	0.438	0.208292	-0.229708	0	0	NA	0.027046	FALSE	NA	NA	NA	1	TRUE	CXCL8
isoComp_00235693	geneComp_00055331	MSTRG.55641.3	MSTRG.55641	Ctrl	Sepsis	NA	NA	49.0179	5.0105	53.6021	1.64683	12.964	3.41666	NA	7.61969	0.993761	8.30989	0.466958	2.04756	3.05115	NA	0.0827547	0.0748	0.0835833	0.00878333	0.654944	0	NA	0.0343019	FALSE	NA	NA	NA	1	TRUE	CXCL8
isoComp_00243865	geneComp_00057424	ENST00000274140	MSTRG.57654	Ctrl	Sepsis	NA	NA	52.622	51.3619	52.7533	0.82443	1.87774	0.0385546	NA	5.00732	5.52334	4.95357	1.49926	0.59109	-0.156774	NA	0.167679	0.1682	0.167625	-0.000575	1	0	FALSE	1	TRUE	yes	no	yes	0	TRUE	MARCHF6
isoComp_00243875	geneComp_00057424	ENST00000510792	MSTRG.57654	Ctrl	Sepsis	NA	NA	52.622	51.3619	52.7533	0.82443	1.87774	0.0385546	NA	3.99949	3.87828	4.01211	1.05901	0.357125	0.0488209	NA	0.0854906	0.0816	0.0858958	0.00429583	1	0	FALSE	0.999999	TRUE	no	no	no	0	TRUE	MARCHF6
isoComp_00243882	geneComp_00057424	ENST00000515762	MSTRG.57654	Ctrl	Sepsis	NA	NA	52.622	51.3619	52.7533	0.82443	1.87774	0.0385546	NA	3.78062	0.0970922	4.16432	0.0800405	0.579841	5.28462	NA	0.112208	0.0168	0.122146	0.105346	3.02399e-05	0	FALSE	0.971534	TRUE	no	no	no	0	TRUE	ROPN1L
isoComp_00243887	geneComp_00057424	MSTRG.57654.12	MSTRG.57654	Ctrl	Sepsis	NA	NA	52.622	51.3619	52.7533	0.82443	1.87774	0.0385546	NA	7.3497	6.95434	7.39089	2.604	0.877707	0.0877124	NA	0.118604	0.118	0.118667	0.000666667	1	0	TRUE	1	TRUE	yes	no	yes	0	TRUE	MARCHF6
isoComp_00243904	geneComp_00057424	MSTRG.57654.35	MSTRG.57654	Ctrl	Sepsis	NA	NA	52.622	51.3619	52.7533	0.82443	1.87774	0.0385546	NA	3.05394	6.08764	2.73793	2.59988	0.626125	-1.14991	NA	0.0861887	0.1816	0.07625	-0.10535	0	0	NA	0.717981	FALSE	NA	NA	NA	0	TRUE	MARCHF6
isoComp_00243906	geneComp_00057424	MSTRG.57654.37	MSTRG.57654	Ctrl	Sepsis	NA	NA	52.622	51.3619	52.7533	0.82443	1.87774	0.0385546	NA	6.38832	4.78868	6.55495	2.49552	0.749457	0.452146	NA	0.0370943	0.0298	0.0378542	0.00805417	0.545224	0	FALSE	0.984124	TRUE	no	no	no	0	TRUE	MARCHF6
isoComp_00250716	geneComp_00059098	ENST00000237858	MSTRG.59234	Ctrl	Sepsis	NA	NA	47.2748	23.0985	49.7932	3.51226	2.63027	1.10781	NA	27.719	10.6547	29.4966	2.47248	1.81693	1.46819	NA	0.411679	0.2716	0.426271	0.154671	0.226146	0.0313643	NA	0.552564	FALSE	NA	NA	NA	0	FALSE	GLRX
isoComp_00250717	geneComp_00059098	ENST00000379979	MSTRG.59234	Ctrl	Sepsis	NA	NA	47.2748	23.0985	49.7932	3.51226	2.63027	1.10781	NA	3.11868	1.81906	3.25406	0.531754	0.348953	0.835561	NA	0.0880566	0.1094	0.0858333	-0.0235667	0.916586	0.0313643	NA	0.54604	FALSE	NA	NA	NA	0	FALSE	GLRX
isoComp_00250719	geneComp_00059098	ENST00000507412	MSTRG.59234	Ctrl	Sepsis	NA	NA	47.2748	23.0985	49.7932	3.51226	2.63027	1.10781	NA	5.51395	3.80345	5.69213	0.590394	0.47865	0.580404	NA	0.202151	0.2316	0.199083	-0.0325167	0.399094	0.0313643	NA	0.0108568	FALSE	NA	NA	NA	0	FALSE	GLRX
isoComp_00250722	geneComp_00059098	ENST00000512469	MSTRG.59234	Ctrl	Sepsis	NA	NA	47.2748	23.0985	49.7932	3.51226	2.63027	1.10781	NA	3.55125	4.02526	3.50187	0.485849	0.449286	-0.200422	NA	0.140717	0.2674	0.127521	-0.139879	0.0313643	0.0313643	NA	0.559444	FALSE	NA	NA	NA	0	FALSE	GLRX
isoComp_00250724	geneComp_00059098	MSTRG.59234.6	MSTRG.59234	Ctrl	Sepsis	NA	NA	47.2748	23.0985	49.7932	3.51226	2.63027	1.10781	NA	3.98973	0.732639	4.32901	0.39113	0.523751	2.54663	NA	0.0860377	0.0392	0.0909167	0.0517167	0.0657992	0.0313643	NA	0.0287317	FALSE	NA	NA	NA	0	FALSE	GLRX
isoComp_00254009	geneComp_00059977	ENST00000302763	MSTRG.60059	Ctrl	Sepsis	NA	NA	28.6079	24.8084	29.0037	4.40989	1.57628	0.225325	NA	11.0675	3.5873	11.8466	0.542286	1.09713	1.72071	NA	0.588604	0.2946	0.619229	0.324629	0.000960838	0.000960838	FALSE	1	TRUE	yes	no	no	0	TRUE	CTNNA1
isoComp_00254026	geneComp_00059977	ENST00000521724	MSTRG.60059	Ctrl	Sepsis	NA	NA	28.6079	24.8084	29.0037	4.40989	1.57628	0.225325	NA	4.34485	8.29214	3.93368	2.09842	0.689081	-1.07394	NA	0.0730755	0.2138	0.0584167	-0.155383	0.000960838	0.000960838	FALSE	1	TRUE	yes	no	no	0	TRUE	CTNNA1
isoComp_00256055	geneComp_00060382	ENST00000407193	MSTRG.60446	Ctrl	Sepsis	NA	NA	59.7212	101.916	55.3259	33.257	4.3662	-0.881233	NA	16.8071	8.65153	17.6566	4.47989	2.51261	1.02833	NA	0.369264	0.1974	0.387167	0.189767	0.00647254	0	FALSE	0.910366	TRUE	yes	no	no	0	TRUE	RPS14
isoComp_00256059	geneComp_00060382	MSTRG.60446.4	MSTRG.60446	Ctrl	Sepsis	NA	NA	59.7212	101.916	55.3259	33.257	4.3662	-0.881233	NA	26.3981	70.4199	21.8125	34.2454	2.60616	-1.69037	NA	0.390604	0.5812	0.37075	-0.21045	0.463292	0	FALSE	0.854702	TRUE	yes	yes	no	1	TRUE	RPS14
isoComp_00256060	geneComp_00060382	MSTRG.60446.5	MSTRG.60446	Ctrl	Sepsis	NA	NA	59.7212	101.916	55.3259	33.257	4.3662	-0.881233	NA	4.72828	8.9331	4.29027	3.32229	0.948851	-1.05635	NA	0.0262075	0.0586	0.0228333	-0.0357667	0.315538	0	NA	0.21311	FALSE	NA	NA	NA	0	TRUE	RPS14
isoComp_00256061	geneComp_00060382	MSTRG.60446.6	MSTRG.60446	Ctrl	Sepsis	NA	NA	59.7212	101.916	55.3259	33.257	4.3662	-0.881233	NA	3.46767	1.88064	3.63298	0.779852	0.525956	0.946246	NA	0.0973774	0.0526	0.102042	0.0494417	0	0	NA	0.495161	FALSE	NA	NA	NA	1	TRUE	RPS14
isoComp_00263115	geneComp_00062091	ENST00000341023	MSTRG.62055	Ctrl	Sepsis	NA	NA	29.445	34.0626	28.964	4.65986	3.38675	-0.233853	NA	8.02938	10.4103	7.78137	0.947463	1.12722	-0.419446	NA	0.301604	0.4122	0.290083	-0.122117	0.0466989	0.0466989	FALSE	0.975336	TRUE	yes	no	no	0	TRUE	H2AC7
isoComp_00263122	geneComp_00062091	MSTRG.62055.14	MSTRG.62055	Ctrl	Sepsis	NA	NA	29.445	34.0626	28.964	4.65986	3.38675	-0.233853	NA	12.4201	7.27492	12.9561	1.21036	1.96179	0.831756	NA	0.468755	0.2974	0.486604	0.189204	0.047394	0.0466989	FALSE	0.984834	TRUE	yes	no	yes	0	TRUE	AL031777
isoComp_00264113	geneComp_00062360	ENST00000274853	MSTRG.62305	Ctrl	Sepsis	NA	NA	44.6914	13.9221	47.8965	1.23364	6.79046	1.78181	NA	22.3661	0.0004678	24.6958	0.000256915	7.29146	11.2047	NA	0.193547	0.021	0.211521	0.190521	0.000286714	0	FALSE	1	TRUE	yes	no	yes	0	TRUE	PPP1R18
isoComp_00264116	geneComp_00062360	ENST00000399199	MSTRG.62305	Ctrl	Sepsis	NA	NA	44.6914	13.9221	47.8965	1.23364	6.79046	1.78181	NA	4.82564	0.543955	5.27165	0.3388	1.1359	3.25315	NA	0.289321	0.1378	0.305104	0.167304	0.386919	0	FALSE	1	TRUE	yes	no	yes	0	TRUE	PPP1R18
isoComp_00264125	geneComp_00062360	ENST00000615527	MSTRG.62305	Ctrl	Sepsis	NA	NA	44.6914	13.9221	47.8965	1.23364	6.79046	1.78181	NA	10.0738	8.45799	10.2421	1.47949	1.28123	0.275825	NA	0.280547	0.5044	0.257229	-0.247171	0	0	FALSE	1	TRUE	yes	no	yes	1	TRUE	PPP1R18
isoComp_00264338	geneComp_00062400	ENST00000376228	MSTRG.62345	Ctrl	Sepsis	NA	NA	1074.25	916.834	1090.65	148.585	68.9666	0.250454	NA	44.8909	19.0223	47.5855	11.3221	9.25541	1.32237	NA	0.0484528	0.03	0.050375	0.020375	0.376574	1.43865e-09	FALSE	0.999975	TRUE	yes	yes	no	0	TRUE	HLA-C
isoComp_00264340	geneComp_00062400	ENST00000383329	MSTRG.62345	Ctrl	Sepsis	NA	NA	1074.25	916.834	1090.65	148.585	68.9666	0.250454	NA	40.9025	38.684	41.1336	12.8426	10.5843	0.0885584	NA	0.0164528	0.022	0.015875	-0.006125	0.000126747	1.43865e-09	FALSE	0.999974	TRUE	yes	yes	no	0	TRUE	HLA-C
isoComp_00264341	geneComp_00062400	ENST00000412585	MSTRG.62345	Ctrl	Sepsis	NA	NA	1074.25	916.834	1090.65	148.585	68.9666	0.250454	NA	152.326	329.564	133.864	72.382	21.1002	-1.29973	NA	0.137264	0.4466	0.105042	-0.341558	1.43865e-09	1.43865e-09	FALSE	0.999959	TRUE	yes	yes	no	0	TRUE	HLA-B
isoComp_00264345	geneComp_00062400	ENST00000466892	MSTRG.62345	Ctrl	Sepsis	NA	NA	1074.25	916.834	1090.65	148.585	68.9666	0.250454	NA	25.2941	10.3351	26.8523	4.26029	5.28931	1.37663	NA	0.0543396	0.031	0.0567708	0.0257708	0.70022	1.43865e-09	NA	0.00369284	FALSE	NA	NA	NA	1	TRUE	HLA-C
isoComp_00264346	geneComp_00062400	ENST00000470363	MSTRG.62345	Ctrl	Sepsis	NA	NA	1074.25	916.834	1090.65	148.585	68.9666	0.250454	NA	19.7592	29.4862	18.746	17.774	2.51744	-0.653178	NA	0.00879245	0.0148	0.00816667	-0.00663333	0.762271	1.43865e-09	NA	0.47002	FALSE	NA	NA	NA	1	TRUE	HLA-C
isoComp_00264348	geneComp_00062400	ENST00000481849	MSTRG.62345	Ctrl	Sepsis	NA	NA	1074.25	916.834	1090.65	148.585	68.9666	0.250454	NA	12.5773	13.4409	12.4873	1.96867	1.48522	-0.106088	NA	0.00609434	0.0068	0.00602083	-0.000779167	0.423892	1.43865e-09	NA	0.0137019	FALSE	NA	NA	NA	1	TRUE	HLA-B
isoComp_00264350	geneComp_00062400	ENST00000487245	MSTRG.62345	Ctrl	Sepsis	NA	NA	1074.25	916.834	1090.65	148.585	68.9666	0.250454	NA	13.8522	1.80998	15.1066	0.584856	5.71916	3.05413	NA	0.0181509	0.0044	0.0195833	0.0151833	1	1.43865e-09	FALSE	0.996593	TRUE	yes	no	no	2	TRUE	HLA-C
isoComp_00264351	geneComp_00062400	ENST00000495835	MSTRG.62345	Ctrl	Sepsis	NA	NA	1074.25	916.834	1090.65	148.585	68.9666	0.250454	NA	22.6658	9.53482	24.0336	4.06975	8.20316	1.33286	NA	0.0357547	0.0138	0.0380417	0.0242417	0.717935	1.43865e-09	FALSE	0.99973	TRUE	yes	no	yes	1	TRUE	HLA-C
isoComp_00264352	geneComp_00062400	ENST00000497377	MSTRG.62345	Ctrl	Sepsis	NA	NA	1074.25	916.834	1090.65	148.585	68.9666	0.250454	NA	24.8952	29.9318	24.3706	4.6447	2.56539	-0.296425	NA	0.0170189	0.02	0.0167083	-0.00329167	0.332516	1.43865e-09	NA	0.0291969	FALSE	NA	NA	NA	0	TRUE	HLA-B
isoComp_00264367	geneComp_00062400	MSTRG.62345.2	MSTRG.62345	Ctrl	Sepsis	NA	NA	1074.25	916.834	1090.65	148.585	68.9666	0.250454	NA	17.4265	6.28572	18.587	2.41316	5.24216	1.56262	NA	0.0612264	0.026	0.0648958	0.0388958	0.922377	1.43865e-09	FALSE	0.999977	TRUE	yes	yes	no	0	TRUE	HLA-C
isoComp_00264372	geneComp_00062400	MSTRG.62345.29	MSTRG.62345	Ctrl	Sepsis	NA	NA	1074.25	916.834	1090.65	148.585	68.9666	0.250454	NA	26.6864	7.06219	28.7306	3.63194	12.7022	2.02286	NA	0.0279623	0.0108	0.02975	0.01895	0.659626	1.43865e-09	TRUE	0.999957	TRUE	yes	yes	no	1	TRUE	HLA-C
isoComp_00264374	geneComp_00062400	MSTRG.62345.30	MSTRG.62345	Ctrl	Sepsis	NA	NA	1074.25	916.834	1090.65	148.585	68.9666	0.250454	NA	18.7119	8.15217	19.8119	4.4706	5.2794	1.28007	NA	0.0130943	0.0088	0.0135417	0.00474167	1	1.43865e-09	TRUE	0.999864	TRUE	yes	no	no	1	TRUE	HLA-C
isoComp_00264377	geneComp_00062400	MSTRG.62345.33	MSTRG.62345	Ctrl	Sepsis	NA	NA	1074.25	916.834	1090.65	148.585	68.9666	0.250454	NA	88.5621	91.1175	88.2959	61.1009	22.9997	-0.0453769	NA	0.00783019	0.0106	0.00754167	-0.00305833	0.220073	1.43865e-09	FALSE	0.996687	TRUE	yes	no	no	0	TRUE	HLA-C
isoComp_00264378	geneComp_00062400	MSTRG.62345.34	MSTRG.62345	Ctrl	Sepsis	NA	NA	1074.25	916.834	1090.65	148.585	68.9666	0.250454	NA	29.2184	22.1278	29.957	6.10121	4.88394	0.436862	NA	0.028434	0.0274	0.0285417	0.00114167	0.885337	1.43865e-09	NA	0.0101518	FALSE	NA	NA	NA	0	TRUE	HLA-C
isoComp_00264381	geneComp_00062400	MSTRG.62345.41	MSTRG.62345	Ctrl	Sepsis	NA	NA	1074.25	916.834	1090.65	148.585	68.9666	0.250454	NA	24.3105	0.158344	26.8264	0.0258757	12.8925	7.31663	NA	0.0300755	0	0.0332083	0.0332083	0.841386	1.43865e-09	TRUE	0.792232	TRUE	yes	no	yes	2	TRUE	HLA-B
isoComp_00264383	geneComp_00062400	MSTRG.62345.45	MSTRG.62345	Ctrl	Sepsis	NA	NA	1074.25	916.834	1090.65	148.585	68.9666	0.250454	NA	330.209	179.056	345.954	111.379	38.3849	0.950131	NA	0.338113	0.1904	0.3535	0.1631	0.00173584	1.43865e-09	TRUE	0.998725	TRUE	yes	yes	yes	0	TRUE	HLA-B
isoComp_00264384	geneComp_00062400	MSTRG.62345.46	MSTRG.62345	Ctrl	Sepsis	NA	NA	1074.25	916.834	1090.65	148.585	68.9666	0.250454	NA	42.6896	43.3405	42.6218	43.3404	17.2256	-0.0241191	NA	0.0304528	0.0504	0.028375	-0.022025	0.905304	1.43865e-09	NA	0.0515541	FALSE	NA	NA	NA	0	TRUE	HLA-B
isoComp_00264385	geneComp_00062400	MSTRG.62345.47	MSTRG.62345	Ctrl	Sepsis	NA	NA	1074.25	916.834	1090.65	148.585	68.9666	0.250454	NA	23.4607	6.16773	25.2621	5.57145	9.36686	2.0324	NA	0.0123396	0.0048	0.013125	0.008325	0.545228	1.43865e-09	TRUE	0.998722	TRUE	yes	yes	yes	0	TRUE	HLA-B
isoComp_00270777	geneComp_00063818	ENST00000271324	MSTRG.6368	Ctrl	Sepsis	NA	NA	303.496	165.945	317.825	31.7306	13.9124	0.937482	NA	175.785	54.3855	188.43	12.9532	13.2517	1.79255	NA	0.501679	0.27	0.525813	0.255812	0.0350566	0.0130053	FALSE	0.986918	TRUE	yes	no	no	0	TRUE	CD53
isoComp_00270779	geneComp_00063818	ENST00000464329	MSTRG.6368	Ctrl	Sepsis	NA	NA	303.496	165.945	317.825	31.7306	13.9124	0.937482	NA	8.86083	9.23112	8.82226	1.37191	0.558305	-0.0652849	NA	0.0322075	0.06	0.0293125	-0.0306875	0.0246813	0.0130053	NA	0.00241889	FALSE	NA	NA	NA	0	TRUE	CD53
isoComp_00270780	geneComp_00063818	ENST00000471220	MSTRG.6368	Ctrl	Sepsis	NA	NA	303.496	165.945	317.825	31.7306	13.9124	0.937482	NA	49.7767	43.1872	50.4632	7.42112	3.07772	0.224579	NA	0.196189	0.289	0.186521	-0.102479	0.115255	0.0130053	NA	0.455642	FALSE	NA	NA	NA	0	TRUE	CD53
isoComp_00270781	geneComp_00063818	ENST00000476408	MSTRG.6368	Ctrl	Sepsis	NA	NA	303.496	165.945	317.825	31.7306	13.9124	0.937482	NA	6.3602	5.45645	6.45434	1.76701	0.539711	0.241898	NA	0.0195283	0.0248	0.0189792	-0.00582083	0.712791	0.0130053	NA	0.665207	FALSE	NA	NA	NA	0	TRUE	CD53
isoComp_00270782	geneComp_00063818	ENST00000497404	MSTRG.6368	Ctrl	Sepsis	NA	NA	303.496	165.945	317.825	31.7306	13.9124	0.937482	NA	5.54166	4.68377	5.63102	0.902404	0.252735	0.265208	NA	0.018566	0.0278	0.0176042	-0.0101958	0.0130053	0.0130053	NA	0.0273519	FALSE	NA	NA	NA	0	TRUE	CD53
isoComp_00270783	geneComp_00063818	ENST00000648608	MSTRG.6368	Ctrl	Sepsis	NA	NA	303.496	165.945	317.825	31.7306	13.9124	0.937482	NA	46.1312	45.6052	46.186	11.7367	5.67732	0.0182518	NA	0.198811	0.259	0.192542	-0.0664583	0.135668	0.0130053	FALSE	0.986868	TRUE	yes	no	no	0	TRUE	CD53
isoComp_00270785	geneComp_00063818	MSTRG.6368.3	MSTRG.6368	Ctrl	Sepsis	NA	NA	303.496	165.945	317.825	31.7306	13.9124	0.937482	NA	10.6964	3.05265	11.4927	3.00158	3.58694	1.90911	NA	0.0315472	0.067	0.0278542	-0.0391458	0.784151	0.0130053	FALSE	0.986319	TRUE	yes	no	no	0	TRUE	CD53
isoComp_00271013	geneComp_00063875	ENST00000369415	MSTRG.63732	Ctrl	Sepsis	NA	NA	40.9719	14.0854	43.7726	1.46158	3.23968	1.63514	NA	5.54565	1.54879	5.96199	0.196957	0.479628	1.93778	NA	0.198132	0.1628	0.201813	0.0390125	0.748068	0.0411782	FALSE	0.999962	TRUE	yes	no	yes	0	TRUE	RRAGD
isoComp_00271015	geneComp_00063875	ENST00000435041	MSTRG.63732	Ctrl	Sepsis	NA	NA	40.9719	14.0854	43.7726	1.46158	3.23968	1.63514	NA	13.0287	7.25739	13.6299	1.34539	1.81291	0.908325	NA	0.345434	0.4752	0.331917	-0.143283	0.0411782	0.0411782	FALSE	0.994116	TRUE	yes	no	yes	0	TRUE	UBE2J1
isoComp_00271026	geneComp_00063875	MSTRG.63732.18	MSTRG.63732	Ctrl	Sepsis	NA	NA	40.9719	14.0854	43.7726	1.46158	3.23968	1.63514	NA	5.8989	0.160791	6.49662	0.0994222	0.933614	5.2516	NA	0.155491	0.0508	0.166396	0.115596	1	0.0411782	FALSE	0.957462	TRUE	yes	no	yes	0	TRUE	UBE2J1
isoComp_00271029	geneComp_00063875	MSTRG.63732.22	MSTRG.63732	Ctrl	Sepsis	NA	NA	40.9719	14.0854	43.7726	1.46158	3.23968	1.63514	NA	9.57035	1.53442	10.4074	0.236453	1.45765	2.75386	NA	0.118094	0.053	0.124875	0.071875	1	0.0411782	FALSE	0.974801	TRUE	yes	no	yes	0	TRUE	UBE2J1
isoComp_00271994	geneComp_00064174	ENST00000230085	MSTRG.64010	Ctrl	Sepsis	NA	NA	137.704	47.9505	147.054	5.28818	14.9852	1.61652	NA	68.4314	41.5433	71.2322	8.52481	5.09745	0.777768	NA	0.543981	0.7894	0.518417	-0.270983	1.89671e-14	1.89671e-14	FALSE	0.830017	TRUE	yes	no	no	0	TRUE	SNX3
isoComp_00271997	geneComp_00064174	ENST00000426155	MSTRG.64010	Ctrl	Sepsis	NA	NA	137.704	47.9505	147.054	5.28818	14.9852	1.61652	NA	26.3848	0.0001	29.1332	0	4.05391	11.4946	NA	0.131755	0.006	0.144854	0.138854	0.0366929	1.89671e-14	FALSE	0.743466	TRUE	yes	no	no	0	TRUE	SNX3
isoComp_00271998	geneComp_00064174	MSTRG.64010.3	MSTRG.64010	Ctrl	Sepsis	NA	NA	137.704	47.9505	147.054	5.28818	14.9852	1.61652	NA	38.1989	5.64074	41.5904	4.16451	8.74795	2.88008	NA	0.299302	0.1858	0.311125	0.125325	0.00182236	1.89671e-14	NA	0.378321	FALSE	NA	NA	NA	0	TRUE	SNX3
isoComp_00272029	geneComp_00064189	ENST00000343882	MSTRG.64024	Ctrl	Sepsis	NA	NA	16.9165	19.3555	16.6625	8.17255	1.69236	-0.216018	NA	9.77524	15.1273	9.21773	8.4178	1.58917	-0.714062	NA	0.260132	0.4196	0.243521	-0.176079	0.0304451	0.0304451	FALSE	1	TRUE	yes	no	yes	0	FALSE	FOXO3
isoComp_00272031	geneComp_00064189	ENST00000406360	MSTRG.64024	Ctrl	Sepsis	NA	NA	16.9165	19.3555	16.6625	8.17255	1.69236	-0.216018	NA	3.56869	0.828839	3.85409	0.356409	0.87753	2.20366	NA	0.537019	0.3344	0.558125	0.223725	0.0304451	0.0304451	FALSE	1	TRUE	yes	no	yes	0	FALSE	FOXO3
isoComp_00277426	geneComp_00065710	ENST00000295598	MSTRG.6544	Ctrl	Sepsis	NA	NA	47.4302	59.3064	46.193	12.3135	3.15811	-0.360444	NA	25.8735	20.463	26.4371	8.56214	2.9711	0.369383	NA	0.437868	0.2414	0.458333	0.216933	0.541908	0.018729	FALSE	1	TRUE	yes	no	yes	0	TRUE	ATP1A1
isoComp_00277434	geneComp_00065710	ENST00000491156	MSTRG.6544	Ctrl	Sepsis	NA	NA	47.4302	59.3064	46.193	12.3135	3.15811	-0.360444	NA	3.99667	10.2009	3.3504	3.67509	0.513938	-1.6034	NA	0.0806792	0.1946	0.0688125	-0.125787	0.018729	0.018729	NA	0.516417	FALSE	NA	NA	NA	0	TRUE	ATP1A1
isoComp_00277436	geneComp_00065710	ENST00000537345	MSTRG.6544	Ctrl	Sepsis	NA	NA	47.4302	59.3064	46.193	12.3135	3.15811	-0.360444	NA	11.7918	17.5541	11.1916	10.5766	2.65038	-0.648925	NA	0.322642	0.3114	0.323813	0.0124125	0.799017	0.018729	FALSE	1	TRUE	yes	no	no	0	TRUE	ATP1A1
isoComp_00291968	geneComp_00068934	ENST00000355621	MSTRG.68464	Ctrl	Sepsis	NA	NA	47.7426	27.0119	49.9021	4.62795	4.95786	0.88526	NA	9.58693	9.66203	9.57911	4.18126	1.78537	-0.0124222	NA	0.0982453	0.173	0.0904583	-0.0825417	0.0272701	0	FALSE	0.91945	TRUE	yes	no	yes	0	FALSE	UBE2H
isoComp_00291984	geneComp_00068934	MSTRG.68464.17	MSTRG.68464	Ctrl	Sepsis	NA	NA	47.7426	27.0119	49.9021	4.62795	4.95786	0.88526	NA	4.53893	5.59129	4.42931	3.37245	1.78708	-0.335422	NA	0.180981	0.336	0.164833	-0.171167	0.330547	0	NA	0.62004	FALSE	NA	NA	NA	0	FALSE	UBE2H
isoComp_00292002	geneComp_00068934	MSTRG.68464.4	MSTRG.68464	Ctrl	Sepsis	NA	NA	47.7426	27.0119	49.9021	4.62795	4.95786	0.88526	NA	6.8828	0.0019074	7.59955	0.00120749	1.60062	9.31981	NA	0.114075	0.0058	0.125354	0.119554	0	0	NA	0.720496	FALSE	NA	NA	NA	0	FALSE	UBE2H
isoComp_00292010	geneComp_00068934	MSTRG.68464.5	MSTRG.68464	Ctrl	Sepsis	NA	NA	47.7426	27.0119	49.9021	4.62795	4.95786	0.88526	NA	5.31141	0.101271	5.85413	0.0638801	1.40469	5.71977	NA	0.179698	0.0418	0.194062	0.152262	0.0200234	0	NA	0.608126	FALSE	NA	NA	NA	0	FALSE	UBE2H
isoComp_00293458	geneComp_00069267	ENST00000443720	MSTRG.68781	Ctrl	Sepsis	NA	NA	63.1412	75.0451	61.9012	35.9456	6.1124	-0.27775	NA	9.08419	9.38346	9.05302	4.27164	2.28198	-0.0516657	NA	0.0885094	0.0774	0.0896667	0.0122667	0.69109	0	FALSE	0.99858	TRUE	yes	no	no	0	TRUE	MKRN1
isoComp_00293464	geneComp_00069267	ENST00000475010	MSTRG.68781	Ctrl	Sepsis	NA	NA	63.1412	75.0451	61.9012	35.9456	6.1124	-0.27775	NA	10.8464	8.39418	11.1019	4.20956	1.73472	0.402919	NA	0.550038	0.4372	0.561792	0.124592	1	0	TRUE	0.999279	TRUE	yes	no	no	1	TRUE	MKRN1
isoComp_00293472	geneComp_00069267	MSTRG.68781.10	MSTRG.68781	Ctrl	Sepsis	NA	NA	63.1412	75.0451	61.9012	35.9456	6.1124	-0.27775	NA	3.32166	7.97395	2.83705	7.85137	1.30319	-1.48764	NA	0.0319245	0.0202	0.0331458	0.0129458	0.974774	0	FALSE	0.999547	TRUE	yes	no	no	0	TRUE	MKRN1
isoComp_00293475	geneComp_00069267	MSTRG.68781.13	MSTRG.68781	Ctrl	Sepsis	NA	NA	63.1412	75.0451	61.9012	35.9456	6.1124	-0.27775	NA	4.04694	3.39766	4.11458	1.44117	1.0163	0.275464	NA	0.047283	0.0534	0.0466458	-0.00675417	0.768665	0	FALSE	0.999067	TRUE	yes	no	no	1	TRUE	MKRN1
isoComp_00293478	geneComp_00069267	MSTRG.68781.16	MSTRG.68781	Ctrl	Sepsis	NA	NA	63.1412	75.0451	61.9012	35.9456	6.1124	-0.27775	NA	7.60223	29.5071	5.32047	24.302	1.14598	-2.46922	NA	0.131019	0.2806	0.115437	-0.165162	0	0	FALSE	0.999229	TRUE	yes	no	yes	0	TRUE	MKRN1
isoComp_00293482	geneComp_00069267	MSTRG.68781.20	MSTRG.68781	Ctrl	Sepsis	NA	NA	63.1412	75.0451	61.9012	35.9456	6.1124	-0.27775	NA	16.9903	7.82241	17.9452	5.01165	4.98488	1.19688	NA	0.0145849	0.0086	0.0152083	0.00660833	1	0	FALSE	0.999553	TRUE	yes	no	no	0	TRUE	MKRN1
isoComp_00294091	geneComp_00069463	ENST00000322764	MSTRG.68964	Ctrl	Sepsis	NA	NA	163.889	94.344	171.133	10.9502	8.33873	0.859049	NA	61.222	47.1857	62.6841	7.21415	8.67647	0.409674	NA	0.547358	0.7152	0.529875	-0.185325	0.204938	0.0346547	FALSE	1	TRUE	yes	no	yes	0	TRUE	ZYX
isoComp_00294093	geneComp_00069463	ENST00000354434	MSTRG.68964	Ctrl	Sepsis	NA	NA	163.889	94.344	171.133	10.9502	8.33873	0.859049	NA	46.5589	3.89019	51.0036	3.05365	8.36065	3.70926	NA	0.195358	0.0314	0.212438	0.181037	0.0346547	0.0346547	FALSE	0.999998	TRUE	yes	no	yes	0	TRUE	ZYX
isoComp_00294105	geneComp_00069463	ENST00000497119	MSTRG.68964	Ctrl	Sepsis	NA	NA	163.889	94.344	171.133	10.9502	8.33873	0.859049	NA	3.69483	2.72001	3.79638	0.644026	0.406485	0.479515	NA	0.0203774	0.0182	0.0206042	0.00240417	0.320891	0.0346547	FALSE	0.770481	TRUE	yes	no	no	0	TRUE	ZYX
isoComp_00294129	geneComp_00069463	MSTRG.68964.39	MSTRG.68964	Ctrl	Sepsis	NA	NA	163.889	94.344	171.133	10.9502	8.33873	0.859049	NA	16.3244	7.03961	17.2915	0.977182	2.30642	1.29528	NA	0.0433208	0.0218	0.0455625	0.0237625	0.956998	0.0346547	FALSE	1	TRUE	yes	no	yes	1	TRUE	ZYX
isoComp_00294131	geneComp_00069463	MSTRG.68964.42	MSTRG.68964	Ctrl	Sepsis	NA	NA	163.889	94.344	171.133	10.9502	8.33873	0.859049	NA	4.86936	3.61783	4.99973	1.17155	1.04317	0.465626	NA	0.0158868	0.0124	0.01625	0.00385	0.331147	0.0346547	FALSE	0.996104	TRUE	yes	no	yes	1	TRUE	ZYX
isoComp_00294133	geneComp_00069463	MSTRG.68964.47	MSTRG.68964	Ctrl	Sepsis	NA	NA	163.889	94.344	171.133	10.9502	8.33873	0.859049	NA	6.59638	7.11753	6.5421	3.70609	2.12169	-0.121446	NA	0.0781132	0.1034	0.0754792	-0.0279208	0.498473	0.0346547	FALSE	0.999599	TRUE	yes	no	yes	0	TRUE	ZYX
isoComp_00294135	geneComp_00069463	MSTRG.68964.55	MSTRG.68964	Ctrl	Sepsis	NA	NA	163.889	94.344	171.133	10.9502	8.33873	0.859049	NA	5.90876	4.70884	6.03375	1.84999	0.865485	0.357012	NA	0.0248679	0.021	0.0252708	0.00427083	0.753576	0.0346547	NA	0.33661	FALSE	NA	NA	NA	0	TRUE	ZYX
isoComp_00306110	geneComp_00072350	ENST00000220849	MSTRG.71734	Ctrl	Sepsis	NA	NA	54.3863	71.8851	52.5636	15.4002	4.60879	-0.451555	NA	18.4578	15.9876	18.7151	7.20832	2.36354	0.227124	NA	0.386774	0.2414	0.401917	0.160517	0.177888	0.0313643	FALSE	0.999947	TRUE	yes	no	no	0	TRUE	EIF3E
isoComp_00306120	geneComp_00072350	ENST00000521440	MSTRG.71734	Ctrl	Sepsis	NA	NA	54.3863	71.8851	52.5636	15.4002	4.60879	-0.451555	NA	11.041	17.6532	10.3522	3.895	1.09442	-0.769415	NA	0.147396	0.1976	0.142167	-0.0554333	0.693952	0.0313643	NA	0.424225	FALSE	NA	NA	NA	0	TRUE	EIF3E
isoComp_00306121	geneComp_00072350	ENST00000521614	MSTRG.71734	Ctrl	Sepsis	NA	NA	54.3863	71.8851	52.5636	15.4002	4.60879	-0.451555	NA	8.11566	22.4871	6.61863	9.05123	1.79406	-1.76296	NA	0.157245	0.348	0.137375	-0.210625	0.0313643	0.0313643	FALSE	0.999673	TRUE	yes	no	no	0	TRUE	EIF3E
isoComp_00306124	geneComp_00072350	ENST00000522445	MSTRG.71734	Ctrl	Sepsis	NA	NA	54.3863	71.8851	52.5636	15.4002	4.60879	-0.451555	NA	3.36312	4.46577	3.24826	1.25628	0.355803	-0.458033	NA	0.0725094	0.0698	0.0727917	0.00299167	0.996727	0.0313643	NA	0.490159	FALSE	NA	NA	NA	0	TRUE	EIF3E
isoComp_00307343	geneComp_00072704	ENST00000311922	MSTRG.72063	Ctrl	Sepsis	NA	NA	53.2136	8.27763	57.8944	1.52733	4.97876	2.80464	NA	20.5547	1.02504	22.589	0.489755	3.45793	4.44851	NA	0.341623	0.154	0.361167	0.207167	0.325157	0.0152784	FALSE	0.999966	TRUE	yes	no	no	0	TRUE	TRIB1
isoComp_00307347	geneComp_00072704	MSTRG.72063.1	MSTRG.72063	Ctrl	Sepsis	NA	NA	53.2136	8.27763	57.8944	1.52733	4.97876	2.80464	NA	13.7492	2.33485	14.9382	0.518187	1.48494	2.6724	NA	0.344962	0.366	0.342771	-0.0232292	0.925212	0.0152784	FALSE	0.995851	TRUE	yes	no	no	1	TRUE	TRIB1
isoComp_00307349	geneComp_00072704	MSTRG.72063.3	MSTRG.72063	Ctrl	Sepsis	NA	NA	53.2136	8.27763	57.8944	1.52733	4.97876	2.80464	NA	10.6823	3.00432	11.4821	0.443963	1.13333	1.93073	NA	0.219849	0.3508	0.206208	-0.144592	0.0152784	0.0152784	NA	0.437078	FALSE	NA	NA	NA	1	TRUE	TRIB1
isoComp_00307350	geneComp_00072704	MSTRG.72063.4	MSTRG.72063	Ctrl	Sepsis	NA	NA	53.2136	8.27763	57.8944	1.52733	4.97876	2.80464	NA	7.28564	1.82456	7.85451	0.882029	1.42839	2.09992	NA	0.0741132	0.0932	0.072125	-0.021075	0.94935	0.0152784	TRUE	0.996958	TRUE	yes	no	no	0	TRUE	TRIB1
isoComp_00308492	geneComp_00072960	ENST00000368716	MSTRG.7230	Ctrl	Sepsis	NA	NA	8337.46	725.838	9130.33	67.0953	912.397	3.65293	NA	210.071	146.37	216.707	27.202	25.4373	0.566095	NA	0.0344717	0.1478	0.0226667	-0.125133	0.00128856	4.14111e-15	FALSE	0.943598	TRUE	yes	no	no	0	TRUE	S100A4
isoComp_00308495	geneComp_00072960	ENST00000368719	MSTRG.7230	Ctrl	Sepsis	NA	NA	8337.46	725.838	9130.33	67.0953	912.397	3.65293	NA	492.175	171.433	525.586	30.0436	33.4603	1.61623	NA	0.0276226	0.1016	0.0199167	-0.0816833	0.000170953	4.14111e-15	FALSE	0.95627	TRUE	yes	no	no	0	TRUE	S100A6
isoComp_00308497	geneComp_00072960	ENST00000368732	MSTRG.7230	Ctrl	Sepsis	NA	NA	8337.46	725.838	9130.33	67.0953	912.397	3.65293	NA	4264.68	74.7279	4701.14	49.0584	534.863	5.97503	NA	0.531321	0.1626	0.569729	0.407129	4.14111e-15	4.14111e-15	FALSE	0.78716	TRUE	yes	no	no	0	TRUE	S100A8
isoComp_00308499	geneComp_00072960	ENST00000368737	MSTRG.7230	Ctrl	Sepsis	NA	NA	8337.46	725.838	9130.33	67.0953	912.397	3.65293	NA	1357.47	43.2857	1494.36	9.37672	204.43	5.10917	NA	0.13883	0.122	0.140583	0.0185833	0.00775093	4.14111e-15	NA	0.706648	FALSE	NA	NA	NA	0	TRUE	S100A12
isoComp_00308504	geneComp_00072960	ENST00000477801	MSTRG.7230	Ctrl	Sepsis	NA	NA	8337.46	725.838	9130.33	67.0953	912.397	3.65293	NA	331.6	16.8554	364.386	4.82629	38.189	4.43337	NA	0.0428868	0.0464	0.0425208	-0.00387917	0.33317	4.14111e-15	NA	0.647688	FALSE	NA	NA	NA	2	TRUE	S100A8
isoComp_00308506	geneComp_00072960	ENST00000496817	MSTRG.7230	Ctrl	Sepsis	NA	NA	8337.46	725.838	9130.33	67.0953	912.397	3.65293	NA	90.6817	30.9815	96.9005	4.64314	7.78813	1.64478	NA	0.00632075	0.0238	0.0045	-0.0193	0.000845102	4.14111e-15	FALSE	0.955659	TRUE	yes	no	no	0	TRUE	S100A6
isoComp_00308515	geneComp_00072960	MSTRG.7230.10	MSTRG.7230	Ctrl	Sepsis	NA	NA	8337.46	725.838	9130.33	67.0953	912.397	3.65293	NA	181.203	0.0001	200.078	0	58.0218	14.274	NA	0.0561132	0.016	0.0602917	0.0442917	0.582713	4.14111e-15	TRUE	0.783557	TRUE	yes	no	no	0	TRUE	S100A8
isoComp_00308523	geneComp_00072960	MSTRG.7230.18	MSTRG.7230	Ctrl	Sepsis	NA	NA	8337.46	725.838	9130.33	67.0953	912.397	3.65293	NA	99.02	17.9313	107.467	6.30853	26.2315	2.58267	NA	0.0128679	0.0282	0.0112708	-0.0169292	0.204295	4.14111e-15	TRUE	0.783804	TRUE	yes	no	no	0	TRUE	S100A8
isoComp_00308540	geneComp_00072960	MSTRG.7230.6	MSTRG.7230	Ctrl	Sepsis	NA	NA	8337.46	725.838	9130.33	67.0953	912.397	3.65293	NA	557.805	12.3903	614.619	12.3898	79.7588	5.63127	NA	0.0651887	0.0256	0.0693125	0.0437125	1.12173e-05	4.14111e-15	TRUE	0.783835	TRUE	yes	no	no	0	TRUE	S100A8
isoComp_00308547	geneComp_00072960	MSTRG.7230.8	MSTRG.7230	Ctrl	Sepsis	NA	NA	8337.46	725.838	9130.33	67.0953	912.397	3.65293	NA	499.354	153.575	535.373	38.2578	55.0529	1.80154	NA	0.0658113	0.2704	0.0445	-0.2259	0.154355	4.14111e-15	TRUE	0.782009	TRUE	yes	no	no	0	TRUE	S100A8
isoComp_00309740	geneComp_00073178	ENST00000316052	MSTRG.72501	Ctrl	Sepsis	NA	NA	31.1312	22.0362	32.0786	2.03725	2.51374	0.541534	NA	4.55138	0.118446	5.01314	0.00921155	1.43668	5.28936	NA	0.0884151	0.0182	0.0957292	0.0775292	0.343018	0.026517	FALSE	0.999288	TRUE	yes	no	no	0	TRUE	EXOSC4
isoComp_00309749	geneComp_00073178	ENST00000527954	MSTRG.72501	Ctrl	Sepsis	NA	NA	31.1312	22.0362	32.0786	2.03725	2.51374	0.541534	NA	5.52818	1.33339	5.96514	0.28551	0.637162	2.1531	NA	0.354019	0.1812	0.372021	0.190821	0.0901143	0.026517	FALSE	0.998571	TRUE	yes	no	no	0	TRUE	EXOSC4
isoComp_00309755	geneComp_00073178	ENST00000530796	MSTRG.72501	Ctrl	Sepsis	NA	NA	31.1312	22.0362	32.0786	2.03725	2.51374	0.541534	NA	3.24106	5.54233	3.00135	0.470356	0.310249	-0.882685	NA	0.0640189	0.1794	0.052	-0.1274	0.026517	0.026517	FALSE	0.94923	TRUE	yes	no	no	1	TRUE	GPAA1
isoComp_00309761	geneComp_00073178	MSTRG.72501.2	MSTRG.72501	Ctrl	Sepsis	NA	NA	31.1312	22.0362	32.0786	2.03725	2.51374	0.541534	NA	5.86085	4.14919	6.03915	0.386875	0.520348	0.54043	NA	0.16483	0.1892	0.162292	-0.0269083	0.800482	0.026517	FALSE	1	TRUE	yes	no	no	0	TRUE	GPAA1
isoComp_00311441	geneComp_00073542	ENST00000328159	MSTRG.7285	Ctrl	Sepsis	NA	NA	46.871	36.4183	47.9599	4.03352	3.42398	0.397071	NA	4.63506	1.89298	4.92069	0.510055	0.620597	1.37353	NA	0.0374528	0.0148	0.0398125	0.0250125	0	0	FALSE	0.999432	TRUE	yes	no	no	0	TRUE	TPM3
isoComp_00311442	geneComp_00073542	ENST00000330188	MSTRG.7285	Ctrl	Sepsis	NA	NA	46.871	36.4183	47.9599	4.03352	3.42398	0.397071	NA	6.42701	3.19976	6.76318	3.19852	1.17729	1.07737	NA	0.0797547	0.0574	0.0820833	0.0246833	0.434902	0	FALSE	0.999312	TRUE	yes	no	no	0	TRUE	TPM3
isoComp_00311447	geneComp_00073542	ENST00000368533	MSTRG.7285	Ctrl	Sepsis	NA	NA	46.871	36.4183	47.9599	4.03352	3.42398	0.397071	NA	5.70135	1.46622	6.14251	0.2261	0.957118	2.05926	NA	0.167396	0.066	0.177958	0.111958	0.00667572	0	FALSE	0.999291	TRUE	yes	no	no	0	TRUE	TPM3
isoComp_00311448	geneComp_00073542	ENST00000368545	MSTRG.7285	Ctrl	Sepsis	NA	NA	46.871	36.4183	47.9599	4.03352	3.42398	0.397071	NA	4.59829	14.8241	3.5331	4.37834	1.40253	-2.06583	NA	0.09	0.3678	0.0610625	-0.306737	0.000170953	0	FALSE	0.95634	TRUE	yes	no	no	0	TRUE	TPM3
isoComp_00311461	geneComp_00073542	ENST00000651731	MSTRG.7285	Ctrl	Sepsis	NA	NA	46.871	36.4183	47.9599	4.03352	3.42398	0.397071	NA	5.39308	4.34619	5.50213	0.73495	0.48577	0.339545	NA	0.129642	0.1262	0.13	0.0038	0.950219	0	NA	0.00083798	FALSE	NA	NA	NA	0	TRUE	TPM3
isoComp_00313077	geneComp_00073967	ENST00000356493	MSTRG.73241	Ctrl	Sepsis	NA	NA	32.9525	26.9069	33.5823	1.29781	1.75058	0.319619	NA	3.53859	9.29602	2.93886	3.08722	0.805368	-1.65801	NA	0.14583	0.3968	0.119688	-0.277112	0.0194529	0.0149425	FALSE	0.999948	TRUE	yes	no	yes	0	TRUE	STOML2
isoComp_00313078	geneComp_00073967	ENST00000378557	MSTRG.73241	Ctrl	Sepsis	NA	NA	32.9525	26.9069	33.5823	1.29781	1.75058	0.319619	NA	5.11939	3.86031	5.25055	0.62911	0.741449	0.442766	NA	0.0820943	0.0902	0.08125	-0.00895	0.0812731	0.0149425	FALSE	0.999997	TRUE	yes	no	yes	1	TRUE	FAM214B
isoComp_00313091	geneComp_00073967	MSTRG.73241.15	MSTRG.73241	Ctrl	Sepsis	NA	NA	32.9525	26.9069	33.5823	1.29781	1.75058	0.319619	NA	5.78859	1.61017	6.22385	0.490142	0.756288	1.94397	NA	0.266528	0.1128	0.282542	0.169742	0.25701	0.0149425	FALSE	0.991424	TRUE	yes	no	no	0	TRUE	FAM214B
isoComp_00313092	geneComp_00073967	MSTRG.73241.16	MSTRG.73241	Ctrl	Sepsis	NA	NA	32.9525	26.9069	33.5823	1.29781	1.75058	0.319619	NA	5.65201	1.36834	6.09822	0.366858	0.681475	2.14783	NA	0.200226	0.084	0.212333	0.128333	0.0149425	0.0149425	FALSE	0.999991	TRUE	yes	no	yes	0	TRUE	FAM214B
isoComp_00313093	geneComp_00073967	MSTRG.73241.17	MSTRG.73241	Ctrl	Sepsis	NA	NA	32.9525	26.9069	33.5823	1.29781	1.75058	0.319619	NA	4.50423	2.17294	4.74707	1.10276	0.647439	1.1238	NA	0.0944717	0.061	0.0979583	0.0369583	0.763126	0.0149425	FALSE	0.999993	TRUE	yes	no	yes	1	TRUE	FAM214B
isoComp_00313225	geneComp_00073996	ENST00000314888	MSTRG.73269	Ctrl	Sepsis	NA	NA	249.997	178.061	257.491	26.4302	26.9988	0.532126	NA	6.36557	2.70888	6.74648	0.648065	1.71567	1.31326	NA	0.0429057	0.0162	0.0456875	0.0294875	0.642402	4.56436e-11	FALSE	1	TRUE	yes	no	yes	0	TRUE	TLN1
isoComp_00313226	geneComp_00073996	ENST00000378192	MSTRG.73269	Ctrl	Sepsis	NA	NA	249.997	178.061	257.491	26.4302	26.9988	0.532126	NA	3.28234	3.41695	3.26832	0.555824	0.28575	-0.0639667	NA	0.0238491	0.0276	0.0234583	-0.00414167	0.752197	4.56436e-11	FALSE	0.999297	TRUE	yes	no	no	0	TRUE	TLN1
isoComp_00313229	geneComp_00073996	ENST00000466916	MSTRG.73269	Ctrl	Sepsis	NA	NA	249.997	178.061	257.491	26.4302	26.9988	0.532126	NA	7.3812	7.03725	7.41702	2.00147	0.971767	0.0757245	NA	0.0838679	0.0892	0.0833125	-0.0058875	0.912561	4.56436e-11	NA	0.451153	FALSE	NA	NA	NA	0	TRUE	TLN1
isoComp_00313230	geneComp_00073996	ENST00000486788	MSTRG.73269	Ctrl	Sepsis	NA	NA	249.997	178.061	257.491	26.4302	26.9988	0.532126	NA	3.39766	4.00963	3.33391	1.46873	0.362522	-0.265527	NA	0.00743396	0.0116	0.007	-0.0046	0.653141	4.56436e-11	FALSE	0.992205	TRUE	yes	no	no	0	TRUE	TLN1
isoComp_00313234	geneComp_00073996	MSTRG.73269.13	MSTRG.73269	Ctrl	Sepsis	NA	NA	249.997	178.061	257.491	26.4302	26.9988	0.532126	NA	15.7077	0.0001	17.344	0	9.5498	10.7467	NA	0.0456038	0	0.0503542	0.0503542	1.4022e-05	4.56436e-11	FALSE	1	TRUE	yes	no	yes	2	TRUE	TLN1
isoComp_00313236	geneComp_00073996	MSTRG.73269.15	MSTRG.73269	Ctrl	Sepsis	NA	NA	249.997	178.061	257.491	26.4302	26.9988	0.532126	NA	4.5075	0.0001	4.97702	0	4.97692	8.94768	NA	0.0149245	0	0.0164792	0.0164792	1	4.56436e-11	FALSE	1	TRUE	yes	no	yes	1	TRUE	TLN1
isoComp_00313238	geneComp_00073996	MSTRG.73269.17	MSTRG.73269	Ctrl	Sepsis	NA	NA	249.997	178.061	257.491	26.4302	26.9988	0.532126	NA	16.342	0.0001	18.0443	0	18.0442	10.8038	NA	0.0159623	0	0.017625	0.017625	0.996727	4.56436e-11	FALSE	1	TRUE	yes	no	yes	0	TRUE	TLN1
isoComp_00313240	geneComp_00073996	MSTRG.73269.2	MSTRG.73269	Ctrl	Sepsis	NA	NA	249.997	178.061	257.491	26.4302	26.9988	0.532126	NA	20.1297	0.651779	22.1586	0.446451	6.98954	5.06602	NA	0.153302	0.017	0.1675	0.1505	0.407097	4.56436e-11	FALSE	1	TRUE	yes	no	yes	2	TRUE	TLN1
isoComp_00313241	geneComp_00073996	MSTRG.73269.20	MSTRG.73269	Ctrl	Sepsis	NA	NA	249.997	178.061	257.491	26.4302	26.9988	0.532126	NA	15.583	0.0001	17.2063	0	12.152	10.7352	NA	0.0294717	0	0.0325417	0.0325417	0.0505996	4.56436e-11	FALSE	1	TRUE	yes	no	yes	0	TRUE	TLN1
isoComp_00313243	geneComp_00073996	MSTRG.73269.25	MSTRG.73269	Ctrl	Sepsis	NA	NA	249.997	178.061	257.491	26.4302	26.9988	0.532126	NA	5.28429	2.09113	5.61691	2.09103	2.70467	1.42118	NA	0.0238868	0.0128	0.0250417	0.0122417	0.567339	4.56436e-11	FALSE	1	TRUE	yes	no	yes	0	TRUE	TLN1
isoComp_00313248	geneComp_00073996	MSTRG.73269.4	MSTRG.73269	Ctrl	Sepsis	NA	NA	249.997	178.061	257.491	26.4302	26.9988	0.532126	NA	124.24	102.655	126.488	12.2152	14.6039	0.301168	NA	0.395038	0.4662	0.387625	-0.078575	0.89811	4.56436e-11	FALSE	1	TRUE	yes	no	yes	2	TRUE	TLN1
isoComp_00313250	geneComp_00073996	MSTRG.73269.6	MSTRG.73269	Ctrl	Sepsis	NA	NA	249.997	178.061	257.491	26.4302	26.9988	0.532126	NA	3.72792	0.0001	4.11623	0	4.10736	8.67433	NA	0.0161698	0	0.0178542	0.0178542	0.0126928	4.56436e-11	TRUE	1	TRUE	yes	no	yes	2	TRUE	TLN1
isoComp_00313251	geneComp_00073996	MSTRG.73269.7	MSTRG.73269	Ctrl	Sepsis	NA	NA	249.997	178.061	257.491	26.4302	26.9988	0.532126	NA	6.4149	13.5279	5.67397	13.2657	2.8931	-1.25203	NA	0.0422642	0.0914	0.0371458	-0.0542542	0.000960838	4.56436e-11	FALSE	1	TRUE	yes	no	yes	2	TRUE	TLN1
isoComp_00313252	geneComp_00073996	MSTRG.73269.8	MSTRG.73269	Ctrl	Sepsis	NA	NA	249.997	178.061	257.491	26.4302	26.9988	0.532126	NA	6.7177	36.1604	3.65075	23.1833	2.09209	-3.3046	NA	0.038283	0.211	0.0202917	-0.190708	4.56436e-11	4.56436e-11	FALSE	1	TRUE	yes	no	yes	1	TRUE	TLN1
isoComp_00320323	geneComp_00075923	MSTRG.75081.6	MSTRG.75081	Ctrl	Sepsis	NA	NA	43.2424	11.4216	46.557	2.44491	4.79919	2.02629	NA	5.19789	5.28965	5.18834	1.77212	0.849765	-0.027847	NA	0.239057	0.5666	0.204937	-0.361662	6.22953e-06	6.1897e-06	TRUE	0.999297	TRUE	yes	yes	yes	0	TRUE	MEGF9
isoComp_00320325	geneComp_00075923	MSTRG.75081.8	MSTRG.75081	Ctrl	Sepsis	NA	NA	43.2424	11.4216	46.557	2.44491	4.79919	2.02629	NA	35.6392	4.92116	38.839	3.32375	4.97876	2.97788	NA	0.626698	0.2674	0.664125	0.396725	6.1897e-06	6.1897e-06	FALSE	0.999999	TRUE	yes	yes	yes	0	TRUE	MEGF9
isoComp_00320559	geneComp_00075959	ENST00000286713	MSTRG.75113	Ctrl	Sepsis	NA	NA	150.142	62.15	159.308	9.72317	18.2763	1.35785	NA	3.34919	2.24209	3.46452	0.365165	0.388168	0.625548	NA	0.010566	0.0168	0.00991667	-0.00688333	0.310513	8.57016e-10	FALSE	0.997693	TRUE	yes	no	no	0	TRUE	STOM
isoComp_00320564	geneComp_00075959	MSTRG.75113.3	MSTRG.75113	Ctrl	Sepsis	NA	NA	150.142	62.15	159.308	9.72317	18.2763	1.35785	NA	15.6133	0.0321718	17.2363	0.0140542	5.39526	8.67579	NA	0.018283	0.0016	0.0200208	0.0184208	0.415389	8.57016e-10	FALSE	0.989158	TRUE	yes	no	no	0	TRUE	STOM
isoComp_00320565	geneComp_00075959	MSTRG.75113.4	MSTRG.75113	Ctrl	Sepsis	NA	NA	150.142	62.15	159.308	9.72317	18.2763	1.35785	NA	30.4899	0.0001	33.6659	0	5.67914	11.7031	NA	0.0959623	0.0016	0.105792	0.104192	8.57016e-10	8.57016e-10	FALSE	0.969309	TRUE	yes	no	no	0	TRUE	STOM
isoComp_00320566	geneComp_00075959	MSTRG.75113.5	MSTRG.75113	Ctrl	Sepsis	NA	NA	150.142	62.15	159.308	9.72317	18.2763	1.35785	NA	9.78275	0.177307	10.7833	0.0475193	2.88597	5.84859	NA	0.251962	0.168	0.260708	0.0927083	0.445123	8.57016e-10	FALSE	0.968786	TRUE	yes	no	no	0	TRUE	STOM
isoComp_00320567	geneComp_00075959	MSTRG.75113.6	MSTRG.75113	Ctrl	Sepsis	NA	NA	150.142	62.15	159.308	9.72317	18.2763	1.35785	NA	8.27167	1.89395	8.93601	0.854544	2.08399	2.23225	NA	0.0456792	0.022	0.0481458	0.0261458	0.715228	8.57016e-10	FALSE	0.996425	TRUE	yes	no	no	0	TRUE	STOM
isoComp_00320568	geneComp_00075959	MSTRG.75113.8	MSTRG.75113	Ctrl	Sepsis	NA	NA	150.142	62.15	159.308	9.72317	18.2763	1.35785	NA	58.7434	38.0718	60.8966	15.0988	9.41777	0.677497	NA	0.545321	0.7188	0.52725	-0.19155	0.553395	8.57016e-10	FALSE	0.987098	TRUE	yes	no	no	0	TRUE	STOM
isoComp_00320569	geneComp_00075959	MSTRG.75113.9	MSTRG.75113	Ctrl	Sepsis	NA	NA	150.142	62.15	159.308	9.72317	18.2763	1.35785	NA	22.5074	19.5105	22.8196	8.78024	8.29521	0.225919	NA	0.023717	0.0708	0.0188125	-0.0519875	0.135253	8.57016e-10	FALSE	0.988983	TRUE	yes	no	no	0	TRUE	STOM
isoComp_00323796	geneComp_00076565	ENST00000371806	MSTRG.75674	Ctrl	Sepsis	NA	NA	116.718	125.788	115.774	22.4872	12.7368	-0.119682	NA	18.1408	11.7007	18.8116	2.09075	1.70555	0.684567	NA	0.160717	0.067	0.170479	0.103479	0.223083	0	FALSE	0.999585	TRUE	yes	yes	yes	0	TRUE	FCN1
isoComp_00323799	geneComp_00076565	MSTRG.75674.10	MSTRG.75674	Ctrl	Sepsis	NA	NA	116.718	125.788	115.774	22.4872	12.7368	-0.119682	NA	50.949	30.9379	53.0335	18.8376	10.9641	0.777337	NA	0.343396	0.2968	0.34825	0.05145	0.977781	0	FALSE	0.989896	TRUE	yes	no	no	0	TRUE	FCN1
isoComp_00323800	geneComp_00076565	MSTRG.75674.11	MSTRG.75674	Ctrl	Sepsis	NA	NA	116.718	125.788	115.774	22.4872	12.7368	-0.119682	NA	5.58247	9.55987	5.16815	1.87733	0.559777	-0.886062	NA	0.0284906	0.0396	0.0273333	-0.0122667	0.247183	0	FALSE	0.965462	TRUE	yes	no	no	0	TRUE	FCN1
isoComp_00323801	geneComp_00076565	MSTRG.75674.13	MSTRG.75674	Ctrl	Sepsis	NA	NA	116.718	125.788	115.774	22.4872	12.7368	-0.119682	NA	7.43699	8.6632	7.30926	2.19787	0.984934	-0.244866	NA	0.0584528	0.055	0.0588125	0.0038125	0.588039	0	FALSE	0.999548	TRUE	yes	yes	yes	0	TRUE	FCN1
isoComp_00323804	geneComp_00076565	MSTRG.75674.6	MSTRG.75674	Ctrl	Sepsis	NA	NA	116.718	125.788	115.774	22.4872	12.7368	-0.119682	NA	5.93013	27.1451	3.72023	19.0795	1.26537	-2.86388	NA	0.131566	0.3028	0.113729	-0.189071	0	0	FALSE	0.999411	TRUE	yes	yes	yes	0	TRUE	FCN1
isoComp_00323805	geneComp_00076565	MSTRG.75674.8	MSTRG.75674	Ctrl	Sepsis	NA	NA	116.718	125.788	115.774	22.4872	12.7368	-0.119682	NA	18.4192	21.7098	18.0764	21.4536	5.51147	-0.264107	NA	0.195132	0.1504	0.199792	0.0493917	1	0	FALSE	0.999533	TRUE	yes	yes	yes	0	TRUE	FCN1
isoComp_00323806	geneComp_00076565	MSTRG.75674.9	MSTRG.75674	Ctrl	Sepsis	NA	NA	116.718	125.788	115.774	22.4872	12.7368	-0.119682	NA	8.07521	13.7553	7.48353	2.04216	0.847835	-0.877322	NA	0.0571321	0.0728	0.0555	-0.0173	0.286445	0	NA	0.0451074	FALSE	NA	NA	NA	2	TRUE	FCN1
isoComp_00324292	geneComp_00076663	ENST00000224073	MSTRG.75764	Ctrl	Sepsis	NA	NA	22.9577	31.8713	22.0291	6.09405	1.34475	-0.532645	NA	6.15485	3.80158	6.39998	0.53451	0.70808	0.74993	NA	0.271604	0.1514	0.284125	0.132725	0.339181	7.33562e-13	FALSE	0.984219	TRUE	yes	no	yes	0	FALSE	EDF1
isoComp_00324294	geneComp_00076663	ENST00000371649	MSTRG.75764	Ctrl	Sepsis	NA	NA	22.9577	31.8713	22.0291	6.09405	1.34475	-0.532645	NA	7.11107	16.0881	6.17597	4.02103	0.633481	-1.37982	NA	0.289377	0.4706	0.2705	-0.2001	7.33562e-13	7.33562e-13	FALSE	0.979542	TRUE	yes	no	yes	0	FALSE	EDF1
isoComp_00324296	geneComp_00076663	MSTRG.75764.2	MSTRG.75764	Ctrl	Sepsis	NA	NA	22.9577	31.8713	22.0291	6.09405	1.34475	-0.532645	NA	5.22182	7.56587	4.97764	1.90832	0.515827	-0.603053	NA	0.220038	0.2384	0.218125	-0.020275	1	7.33562e-13	NA	0.258925	FALSE	NA	NA	NA	1	FALSE	EDF1
isoComp_00325591	geneComp_00076887	ENST00000367964	MSTRG.7686	Ctrl	Sepsis	NA	NA	198.921	50.2362	214.409	14.2718	24.2182	2.09335	NA	7.24903	1.17605	7.88164	0.404974	2.28807	2.73416	NA	0.00837736	0	0.00925	0.00925	0.339181	2.34161e-05	FALSE	0.973171	TRUE	yes	yes	no	0	TRUE	FCGR3B
isoComp_00325592	geneComp_00076887	ENST00000367967	MSTRG.7686	Ctrl	Sepsis	NA	NA	198.921	50.2362	214.409	14.2718	24.2182	2.09335	NA	22.0946	9.68895	23.3869	2.63479	2.97033	1.27042	NA	0.154717	0.2542	0.144354	-0.109846	0.266096	2.34161e-05	FALSE	0.981472	TRUE	yes	yes	no	0	TRUE	FCGR3A
isoComp_00325593	geneComp_00076887	ENST00000421702	MSTRG.7686	Ctrl	Sepsis	NA	NA	198.921	50.2362	214.409	14.2718	24.2182	2.09335	NA	34.6936	2.50297	38.0468	1.55299	10.0621	3.92069	NA	0.0938491	0.0914	0.0941042	0.00270417	0.783333	2.34161e-05	FALSE	0.973371	TRUE	yes	yes	no	0	TRUE	FCGR3B
isoComp_00325594	geneComp_00076887	ENST00000426740	MSTRG.7686	Ctrl	Sepsis	NA	NA	198.921	50.2362	214.409	14.2718	24.2182	2.09335	NA	18.6602	20.3074	18.4887	7.53334	2.52884	-0.135293	NA	0.0655283	0.2002	0.0515	-0.1487	2.34161e-05	2.34161e-05	FALSE	0.985477	TRUE	yes	no	no	0	TRUE	FCGR3A
isoComp_00325595	geneComp_00076887	ENST00000436743	MSTRG.7686	Ctrl	Sepsis	NA	NA	198.921	50.2362	214.409	14.2718	24.2182	2.09335	NA	5.59066	3.23237	5.83632	1.48912	1.89143	0.850482	NA	0.00484906	0.008	0.00452083	-0.00347917	0.289115	2.34161e-05	FALSE	0.981465	TRUE	yes	yes	no	0	TRUE	FCGR3A
isoComp_00325597	geneComp_00076887	ENST00000443193	MSTRG.7686	Ctrl	Sepsis	NA	NA	198.921	50.2362	214.409	14.2718	24.2182	2.09335	NA	13.6268	3.94741	14.6351	1.70172	2.66511	1.88779	NA	0.0311321	0.0304	0.0312083	0.000808333	0.912561	2.34161e-05	FALSE	0.981457	TRUE	yes	yes	no	0	TRUE	FCGR3A
isoComp_00325602	geneComp_00076887	ENST00000613418	MSTRG.7686	Ctrl	Sepsis	NA	NA	198.921	50.2362	214.409	14.2718	24.2182	2.09335	NA	23.7919	0.0480284	26.2652	0.0233838	5.39997	8.82273	NA	0.284679	0.1252	0.301292	0.176092	1	2.34161e-05	FALSE	0.961861	TRUE	yes	no	no	0	TRUE	FCGR3B
isoComp_00325603	geneComp_00076887	ENST00000614870	MSTRG.7686	Ctrl	Sepsis	NA	NA	198.921	50.2362	214.409	14.2718	24.2182	2.09335	NA	3.34106	0.034974	3.68544	0.0216819	1.45078	6.36051	NA	0.0103962	0.004	0.0110625	0.0070625	1	2.34161e-05	FALSE	0.777182	TRUE	yes	no	no	0	TRUE	FCGR3B
isoComp_00325604	geneComp_00076887	ENST00000650385	MSTRG.7686	Ctrl	Sepsis	NA	NA	198.921	50.2362	214.409	14.2718	24.2182	2.09335	NA	18.2545	1.41393	20.0087	0.584216	4.15259	3.81339	NA	0.00522642	0	0.00577083	0.00577083	0.541908	2.34161e-05	FALSE	0.973235	TRUE	yes	yes	no	0	TRUE	FCGR3B
isoComp_00325605	geneComp_00076887	MSTRG.7686.10	MSTRG.7686	Ctrl	Sepsis	NA	NA	198.921	50.2362	214.409	14.2718	24.2182	2.09335	NA	9.31668	0.0001	10.2872	0	3.63452	9.99367	NA	0.104755	0.1094	0.104271	-0.00512917	0.351333	2.34161e-05	TRUE	0.973593	TRUE	yes	yes	no	0	TRUE	FCGR3B
isoComp_00325606	geneComp_00076887	MSTRG.7686.4	MSTRG.7686	Ctrl	Sepsis	NA	NA	198.921	50.2362	214.409	14.2718	24.2182	2.09335	NA	15.5237	2.81872	16.8471	1.18966	3.81403	2.57514	NA	0.0337736	0.027	0.0344792	0.00747917	0.484201	2.34161e-05	TRUE	0.973323	TRUE	yes	yes	no	0	TRUE	FCGR3B
isoComp_00325607	geneComp_00076887	MSTRG.7686.5	MSTRG.7686	Ctrl	Sepsis	NA	NA	198.921	50.2362	214.409	14.2718	24.2182	2.09335	NA	5.3309	0.229285	5.86232	0.163773	1.21527	4.61713	NA	0.0279623	0.0068	0.0301667	0.0233667	0.0971245	2.34161e-05	TRUE	0.971295	TRUE	yes	yes	no	0	TRUE	FCGR3B
isoComp_00325608	geneComp_00076887	MSTRG.7686.6	MSTRG.7686	Ctrl	Sepsis	NA	NA	198.921	50.2362	214.409	14.2718	24.2182	2.09335	NA	9.1844	0.0001	10.1411	0	3.60795	9.97306	NA	0.0395472	0	0.0436667	0.0436667	0.347077	2.34161e-05	FALSE	0.981618	TRUE	yes	yes	no	0	TRUE	FCGR3B
isoComp_00325609	geneComp_00076887	MSTRG.7686.7	MSTRG.7686	Ctrl	Sepsis	NA	NA	198.921	50.2362	214.409	14.2718	24.2182	2.09335	NA	6.67465	2.14781	7.14619	2.14771	1.58043	1.72962	NA	0.101434	0.079	0.103771	0.0247708	1	2.34161e-05	FALSE	0.98354	TRUE	yes	yes	no	0	TRUE	FCGR3B
isoComp_00328556	geneComp_00077739	ENST00000354480	MSTRG.848	Ctrl	Sepsis	NA	NA	41.4275	44.6181	41.0952	6.87325	3.06372	-0.118632	NA	8.82609	1.72382	9.56591	1.33272	1.14414	2.46545	NA	0.184604	0.067	0.196854	0.129854	0.0105027	0.0105027	FALSE	0.833777	TRUE	no	yes	no	2	TRUE	RBM3
isoComp_00328557	geneComp_00077739	ENST00000376755	MSTRG.848	Ctrl	Sepsis	NA	NA	41.4275	44.6181	41.0952	6.87325	3.06372	-0.118632	NA	3.84722	2.65599	3.97131	0.406815	0.529404	0.578573	NA	0.0442075	0.0302	0.0456667	0.0154667	0.425024	0.0105027	FALSE	0.948738	TRUE	yes	no	yes	0	TRUE	RBM3
isoComp_00328559	geneComp_00077739	ENST00000466764	MSTRG.848	Ctrl	Sepsis	NA	NA	41.4275	44.6181	41.0952	6.87325	3.06372	-0.118632	NA	7.11088	6.87023	7.13595	2.97983	1.28857	0.054668	NA	0.315302	0.2818	0.318792	0.0369917	0.89403	0.0105027	NA	0.619369	FALSE	NA	NA	NA	0	TRUE	RBM3
isoComp_00328573	geneComp_00077739	MSTRG.848.9	MSTRG.848	Ctrl	Sepsis	NA	NA	41.4275	44.6181	41.0952	6.87325	3.06372	-0.118632	NA	12.6577	21.2802	11.7595	4.68596	1.09469	-0.855134	NA	0.233189	0.384	0.217479	-0.166521	0.0282177	0.0105027	FALSE	0.83028	TRUE	no	yes	no	2	TRUE	RBM3
isoComp_00332179	geneComp_00078646	ENST00000343818	MSTRG.9319	Ctrl	Sepsis	NA	NA	14.7482	22.6046	13.9299	3.71911	1.56985	-0.69804	NA	4.00469	10.3183	3.34702	2.92999	0.536114	-1.62135	NA	0.41483	0.5226	0.403604	-0.118996	0.00185971	0.00185971	FALSE	0.999919	TRUE	yes	no	no	0	FALSE	PYCR2
isoComp_00332191	geneComp_00078646	MSTRG.9319.11	MSTRG.9319	Ctrl	Sepsis	NA	NA	14.7482	22.6046	13.9299	3.71911	1.56985	-0.69804	NA	4.16909	0.0001	4.60336	0	1.21849	8.83532	NA	0.117302	0	0.129521	0.129521	0.00185971	0.00185971	FALSE	0.999895	TRUE	yes	no	no	0	FALSE	AL117348
isoComp_00332541	geneComp_00078750	ENST00000272102	MSTRG.9415	Ctrl	Sepsis	NA	NA	142.083	112.751	145.138	23.6755	12.8746	0.364255	NA	22.8351	34.7021	21.5989	25.0257	4.2309	-0.683811	NA	0.187642	0.2356	0.182646	-0.0529542	0.628618	0.0349973	FALSE	0.997548	TRUE	yes	no	no	0	FALSE	ARF1
isoComp_00332544	geneComp_00078750	ENST00000470670	MSTRG.9415	Ctrl	Sepsis	NA	NA	142.083	112.751	145.138	23.6755	12.8746	0.364255	NA	6.44557	8.06376	6.277	3.16846	0.481116	-0.360868	NA	0.0999245	0.1064	0.09925	-0.00715	0.879834	0.0349973	NA	0.509131	FALSE	NA	NA	NA	1	FALSE	ARF1
isoComp_00332551	geneComp_00078750	ENST00000490705	MSTRG.9415	Ctrl	Sepsis	NA	NA	142.083	112.751	145.138	23.6755	12.8746	0.364255	NA	4.90146	5.07478	4.88341	1.12201	0.379523	-0.0553448	NA	0.0399245	0.0318	0.0407708	0.00897083	0.555249	0.0349973	FALSE	0.944443	TRUE	yes	no	no	0	FALSE	ARF1
isoComp_00332552	geneComp_00078750	ENST00000497165	MSTRG.9415	Ctrl	Sepsis	NA	NA	142.083	112.751	145.138	23.6755	12.8746	0.364255	NA	33.0202	38.5314	32.4462	4.1376	5.3031	-0.247919	NA	0.130264	0.2	0.123	-0.077	0.139675	0.0349973	FALSE	0.996234	TRUE	yes	no	no	0	FALSE	ARF1
isoComp_00332553	geneComp_00078750	ENST00000540651	MSTRG.9415	Ctrl	Sepsis	NA	NA	142.083	112.751	145.138	23.6755	12.8746	0.364255	NA	44.7579	0.0052114	49.4196	0.00260326	10.8827	11.666	NA	0.203396	0	0.224583	0.224583	0.0349973	0.0349973	FALSE	0.997528	TRUE	yes	no	no	0	FALSE	ARF1
isoComp_00332554	geneComp_00078750	ENST00000541182	MSTRG.9415	Ctrl	Sepsis	NA	NA	142.083	112.751	145.138	23.6755	12.8746	0.364255	NA	26.8752	23.6378	27.2124	15.3439	6.89326	0.203087	NA	0.308849	0.4004	0.299312	-0.101087	0.669856	0.0349973	FALSE	0.997523	TRUE	yes	no	no	0	FALSE	ARF1
