# Supplementary material for: The landscape of isoform switches in sepsis: a multicenter cohort study
Source: Sci Rep. 2022 Jun 17;12:10276. doi: 10.1038/s41598-022-14231-9 (PMC9205547; doi:10.1038/s41598-022-14231-9)
Supplement: Supplementary file 4 — Supplementary Information 4. [file 41598_2022_14231_MOESM4_ESM.xlsx]

## Sheet: Sheet1
iso_ref	gene_ref	isoform_id	gene_id	condition_1	condition_2	gene_biotype	iso_biotype	gene_overall_mean	gene_value_1	gene_value_2	gene_stderr_1	gene_stderr_2	gene_log2_fold_change	gene_q_value	iso_overall_mean	iso_value_1	iso_value_2	iso_stderr_1	iso_stderr_2	iso_log2_fold_change	iso_q_value	IF_overall	IF1	IF2	dIF	isoform_switch_q_value	gene_switch_q_value	gene_name	PTC	codingPotentialValue	codingPotential	domain_identified	signal_peptide_identified	idr_identified	IR	switchConsequencesGene
isoComp_00010826	geneComp_00007335	ENST00000218439	MSTRG.1038	N_1	Y_1	NA	NA	14.8626	14.1799	19.6418	1.04564	6.73814	0.4698	NA	1.70992	1.7716	1.27815	0.29695	1.27805	-0.467872	NA	0.197229	0.210524	0.104167	-0.106357	0.0156512	0.0156512	MAGED2	FALSE	1	TRUE	no	no	yes	0	FALSE
isoComp_00010828	geneComp_00007335	ENST00000375053	MSTRG.1038	N_1	Y_1	NA	NA	14.8626	14.1799	19.6418	1.04564	6.73814	0.4698	NA	3.42749	2.98573	6.51984	0.388561	2.68392	1.12414	NA	0.16375	0.148619	0.269667	0.121048	0.517628	0.0156512	MAGED2	FALSE	1	TRUE	no	no	yes	0	FALSE
isoComp_00010829	geneComp_00007335	ENST00000375058	MSTRG.1038	N_1	Y_1	NA	NA	14.8626	14.1799	19.6418	1.04564	6.73814	0.4698	NA	1.2301	1.33009	0.530198	0.263279	0.530098	-1.31077	NA	0.13425	0.145667	0.0543333	-0.0913333	0.0167014	0.0156512	MAGED2	FALSE	1	TRUE	no	no	yes	0	FALSE
isoComp_00010830	geneComp_00007335	ENST00000375068	MSTRG.1038	N_1	Y_1	NA	NA	14.8626	14.1799	19.6418	1.04564	6.73814	0.4698	NA	2.09003	1.83015	3.9092	0.22935	1.72642	1.09074	NA	0.169104	0.154786	0.269333	0.114548	0.555147	0.0156512	MAGED2	FALSE	1	TRUE	no	no	yes	0	FALSE
isoComp_00010833	geneComp_00007335	ENST00000485483	MSTRG.1038	N_1	Y_1	NA	NA	14.8626	14.1799	19.6418	1.04564	6.73814	0.4698	NA	1.20183	1.10904	1.85142	0.1558	0.555041	0.734144	NA	0.113479	0.10781	0.153167	0.0453571	0.93847	0.0156512	MAGED2	FALSE	0.951863	TRUE	no	no	yes	0	FALSE
isoComp_00010837	geneComp_00007335	MSTRG.1038.1	MSTRG.1038	N_1	Y_1	NA	NA	14.8626	14.1799	19.6418	1.04564	6.73814	0.4698	NA	2.32273	2.16052	3.45815	0.362778	1.5295	0.676124	NA	0.0487083	0.0465238	0.064	0.0174762	0.931893	0.0156512	MAGED2	FALSE	1	TRUE	no	no	yes	0	FALSE
isoComp_00010841	geneComp_00007335	MSTRG.1038.7	MSTRG.1038	N_1	Y_1	NA	NA	14.8626	14.1799	19.6418	1.04564	6.73814	0.4698	NA	1.08352	1.05075	1.31296	0.133968	0.749652	0.318681	NA	0.0330417	0.0344048	0.0235	-0.0109048	0.837421	0.0156512	MAGED2	FALSE	1	TRUE	no	no	yes	1	FALSE
isoComp_00012942	geneComp_00007884	ENST00000302278	MSTRG.10897	N_1	Y_1	NA	NA	48.2922	44.1776	77.0946	4.7612	38.9361	0.803176	NA	17.58	17.7925	16.0922	3.19063	10.0132	-0.144821	NA	0.515458	0.529786	0.415167	-0.114619	0.844263	1.53295e-07	ITGB1	FALSE	1	TRUE	no	yes	yes	0	FALSE
isoComp_00012943	geneComp_00007884	ENST00000396033	MSTRG.10897	N_1	Y_1	NA	NA	48.2922	44.1776	77.0946	4.7612	38.9361	0.803176	NA	14.2798	9.31683	49.0203	2.76761	42.6348	2.39421	NA	0.189104	0.170833	0.317	0.146167	1.53295e-07	1.53295e-07	ITGB1	FALSE	1	TRUE	no	yes	yes	0	FALSE
isoComp_00012955	geneComp_00007884	MSTRG.10897.1	MSTRG.10897	N_1	Y_1	NA	NA	48.2922	44.1776	77.0946	4.7612	38.9361	0.803176	NA	1.69584	1.83553	0.71802	0.318077	0.137499	-1.34199	NA	0.0166875	0.0189762	0.000666667	-0.0183095	0.493156	1.53295e-07	ITGB1	TRUE	0.999966	TRUE	no	yes	yes	0	FALSE
isoComp_00012956	geneComp_00007884	MSTRG.10897.11	MSTRG.10897	N_1	Y_1	NA	NA	48.2922	44.1776	77.0946	4.7612	38.9361	0.803176	NA	1.73547	1.98339	0.0001	1.38824	0	-7.62472	NA	0.0343333	0.0392381	0	-0.0392381	0.709684	1.53295e-07	ITGB1	FALSE	1	TRUE	no	yes	yes	0	FALSE
isoComp_00012960	geneComp_00007884	MSTRG.10897.17	MSTRG.10897	N_1	Y_1	NA	NA	48.2922	44.1776	77.0946	4.7612	38.9361	0.803176	NA	1.15041	1.11097	1.42647	0.535548	1.00842	0.357777	NA	0.0209792	0.020119	0.027	0.00688095	1	1.53295e-07	ITGB1	FALSE	1	TRUE	no	yes	yes	0	FALSE
isoComp_00012964	geneComp_00007884	MSTRG.10897.7	MSTRG.10897	N_1	Y_1	NA	NA	48.2922	44.1776	77.0946	4.7612	38.9361	0.803176	NA	4.72866	4.57363	5.81389	2.12839	5.81379	0.345493	NA	0.0891042	0.0798571	0.153833	0.0739762	0.992823	1.53295e-07	ITGB1	FALSE	1	TRUE	no	yes	yes	0	FALSE
isoComp_00012965	geneComp_00007884	MSTRG.10897.8	MSTRG.10897	N_1	Y_1	NA	NA	48.2922	44.1776	77.0946	4.7612	38.9361	0.803176	NA	3.29976	3.58708	1.28853	0.787099	0.538613	-1.46995	NA	0.0652292	0.0718571	0.0188333	-0.0530238	8.9582e-05	1.53295e-07	ITGB1	FALSE	1	TRUE	no	yes	yes	0	FALSE
isoComp_00013422	geneComp_00008024	ENST00000337970	MSTRG.11034	N_1	Y_1	NA	NA	52.5623	52.8182	50.7709	2.92227	9.27253	-0.0570215	NA	34.8269	35.6769	28.8766	2.8468	9.49518	-0.304995	NA	0.638875	0.66369	0.465167	-0.198524	0.0456728	0.0456728	HNRNPF	FALSE	0.999982	TRUE	no	no	no	0	FALSE
isoComp_00013424	geneComp_00008024	ENST00000357065	MSTRG.11034	N_1	Y_1	NA	NA	52.5623	52.8182	50.7709	2.92227	9.27253	-0.0570215	NA	3.88059	3.85536	4.05721	0.763255	0.607897	0.0734362	NA	0.0702917	0.0682143	0.0848333	0.016619	1	0.0456728	HNRNPF	FALSE	0.999982	TRUE	no	no	no	0	FALSE
isoComp_00013427	geneComp_00008024	ENST00000498176	MSTRG.11034	N_1	Y_1	NA	NA	52.5623	52.8182	50.7709	2.92227	9.27253	-0.0570215	NA	10.0777	9.92904	11.118	0.656812	4.72119	0.163021	NA	0.192125	0.19169	0.195167	0.00347619	1	0.0456728	HNRNPF	NA	0.507687	FALSE	NA	NA	NA	0	FALSE
isoComp_00013428	geneComp_00008024	ENST00000544000	MSTRG.11034	N_1	Y_1	NA	NA	52.5623	52.8182	50.7709	2.92227	9.27253	-0.0570215	NA	2.61542	2.1657	5.76343	0.942728	3.17943	1.40795	NA	0.0799167	0.0583571	0.230833	0.172476	0.433324	0.0456728	HNRNPF	FALSE	0.999981	TRUE	no	no	no	0	FALSE
isoComp_00016034	geneComp_00008767	ENST00000211998	MSTRG.11733	N_1	Y_1	NA	NA	107.273	100.691	153.349	13.7197	74.039	0.606835	NA	61.4874	55.143	105.898	11.9809	68.1188	0.941302	NA	0.237875	0.216167	0.389833	0.173667	0.0124172	0.0124172	VCL	FALSE	1	TRUE	no	no	yes	0	FALSE
isoComp_00016035	geneComp_00008767	ENST00000372755	MSTRG.11733	N_1	Y_1	NA	NA	107.273	100.691	153.349	13.7197	74.039	0.606835	NA	3.17592	3.62668	0.0205725	1.26673	0.0181049	-6.89424	NA	0.0989167	0.112881	0.00116667	-0.111714	0.168842	0.0124172	VCL	FALSE	1	TRUE	no	no	yes	0	FALSE
isoComp_00016037	geneComp_00008767	ENST00000472585	MSTRG.11733	N_1	Y_1	NA	NA	107.273	100.691	153.349	13.7197	74.039	0.606835	NA	1.47952	1.56322	0.89363	0.169294	0.303207	-0.799915	NA	0.0336042	0.0366429	0.0123333	-0.0243095	0.458862	0.0124172	VCL	FALSE	0.908396	TRUE	no	no	no	0	FALSE
isoComp_00016038	geneComp_00008767	ENST00000623461	MSTRG.11733	N_1	Y_1	NA	NA	107.273	100.691	153.349	13.7197	74.039	0.606835	NA	5.79126	5.95232	4.66384	0.479971	0.737762	-0.351264	NA	0.135375	0.137881	0.117833	-0.0200476	0.632679	0.0124172	VCL	FALSE	1	TRUE	no	no	yes	0	FALSE
isoComp_00016040	geneComp_00008767	MSTRG.11733.4	MSTRG.11733	N_1	Y_1	NA	NA	107.273	100.691	153.349	13.7197	74.039	0.606835	NA	27.7757	26.6099	35.9363	3.46784	11.5203	0.433333	NA	0.219979	0.213881	0.262667	0.0487857	1	0.0124172	VCL	TRUE	1	TRUE	no	no	yes	1	FALSE
isoComp_00016041	geneComp_00008767	MSTRG.11733.8	MSTRG.11733	N_1	Y_1	NA	NA	107.273	100.691	153.349	13.7197	74.039	0.606835	NA	6.63964	6.84315	5.215	0.55087	1.72558	-0.391336	NA	0.239833	0.2485	0.179167	-0.0693333	0.390969	0.0124172	VCL	TRUE	1	TRUE	no	no	yes	1	FALSE
isoComp_00017585	geneComp_00009288	ENST00000336126	MSTRG.12221	N_1	Y_1	NA	NA	18.5572	17.7204	24.4146	2.22796	12.2711	0.462106	NA	2.07295	1.98109	2.71591	0.4231	0.753325	0.453178	NA	0.172104	0.148	0.340833	0.192833	0.51077	1.74265417e-316	PCGF5	FALSE	0.931685	TRUE	no	no	yes	0	FALSE
isoComp_00017586	geneComp_00009288	ENST00000490164	MSTRG.12221	N_1	Y_1	NA	NA	18.5572	17.7204	24.4146	2.22796	12.2711	0.462106	NA	3.98985	4.06777	3.44441	0.707443	0.772884	-0.239343	NA	0.171083	0.169738	0.1805	0.0107619	0.397814	1.74265417e-316	PCGF5	NA	0.00810373	FALSE	NA	NA	NA	0	FALSE
isoComp_00017588	geneComp_00009288	ENST00000614189	MSTRG.12221	N_1	Y_1	NA	NA	18.5572	17.7204	24.4146	2.22796	12.2711	0.462106	NA	3.37759	3.29247	3.97342	0.640621	0.707095	0.270461	NA	0.126625	0.115976	0.201167	0.0851905	0.247376	1.74265417e-316	PCGF5	FALSE	0.932117	TRUE	no	no	yes	0	FALSE
isoComp_00017598	geneComp_00009288	MSTRG.12221.5	MSTRG.12221	N_1	Y_1	NA	NA	18.5572	17.7204	24.4146	2.22796	12.2711	0.462106	NA	1.28054	1.46346	0.0001	0.444741	0	-7.18871	NA	0.103958	0.118095	0.005	-0.113095	1.74265417e-316	1.74265417e-316	PCGF5	FALSE	0.913043	TRUE	no	no	yes	0	FALSE
isoComp_00017599	geneComp_00009288	MSTRG.12221.6	MSTRG.12221	N_1	Y_1	NA	NA	18.5572	17.7204	24.4146	2.22796	12.2711	0.462106	NA	1.41969	1.38756	1.64456	0.303869	0.683195	0.24353	NA	0.0190625	0.0193333	0.0171667	-0.00216667	0.81907	1.74265417e-316	PCGF5	FALSE	0.899403	TRUE	no	no	yes	0	FALSE
isoComp_00017601	geneComp_00009288	MSTRG.12221.8	MSTRG.12221	N_1	Y_1	NA	NA	18.5572	17.7204	24.4146	2.22796	12.2711	0.462106	NA	4.36146	3.36091	11.3653	1.44231	11.3631	1.7547	NA	0.182396	0.18681	0.1515	-0.0353095	1	1.74265417e-316	PCGF5	FALSE	0.932862	TRUE	no	no	yes	0	FALSE
isoComp_00024215	geneComp_00010811	ENST00000335295	MSTRG.13635	N_1	Y_1	NA	NA	15108.8	14522.5	19212.4	3953.34	9742.49	0.403741	NA	2270.07	1972.37	4354	639.582	2968.11	1.14241	NA	0.374104	0.396095	0.220167	-0.175929	0.979022	7.01071e-16	HBB	FALSE	0.973835	TRUE	no	no	no	0	TRUE
isoComp_00024222	geneComp_00010811	ENST00000633227	MSTRG.13635	N_1	Y_1	NA	NA	15108.8	14522.5	19212.4	3953.34	9742.49	0.403741	NA	2534.12	2895.54	4.13361	1831.35	4.13351	-9.44874	NA	0.130979	0.149476	0.0015	-0.147976	7.01071e-16	7.01071e-16	HBB	FALSE	0.901093	TRUE	no	no	no	0	TRUE
isoComp_00024224	geneComp_00010811	ENST00000647020	MSTRG.13635	N_1	Y_1	NA	NA	15108.8	14522.5	19212.4	3953.34	9742.49	0.403741	NA	1085.64	1143.2	682.734	440.522	224.481	-0.743673	NA	0.0217708	0.0212143	0.0256667	0.00445238	1	7.01071e-16	HBB	FALSE	0.97364	TRUE	no	no	no	0	TRUE
isoComp_00024226	geneComp_00010811	MSTRG.13635.1	MSTRG.13635	N_1	Y_1	NA	NA	15108.8	14522.5	19212.4	3953.34	9742.49	0.403741	NA	178.084	156.098	331.986	70.9321	308.732	1.08862	NA	0.001375	0.0012619	0.00216667	0.000904762	0.662419	7.01071e-16	HBB	FALSE	0.973193	TRUE	no	no	no	0	TRUE
isoComp_00024227	geneComp_00010811	MSTRG.13635.2	MSTRG.13635	N_1	Y_1	NA	NA	15108.8	14522.5	19212.4	3953.34	9742.49	0.403741	NA	5022.14	4608.73	7916.01	1883.23	4858.18	0.780403	NA	0.372396	0.334595	0.637	0.302405	0.523081	7.01071e-16	HBD	FALSE	0.97339	TRUE	no	no	no	0	TRUE
isoComp_00024228	geneComp_00010811	MSTRG.13635.3	MSTRG.13635	N_1	Y_1	NA	NA	15108.8	14522.5	19212.4	3953.34	9742.49	0.403741	NA	496.328	439.12	896.781	134.068	569.427	1.03012	NA	0.00704167	0.00604762	0.014	0.00795238	0.828156	7.01071e-16	HBD	FALSE	0.970523	TRUE	no	no	no	0	TRUE
isoComp_00024229	geneComp_00010811	MSTRG.13635.4	MSTRG.13635	N_1	Y_1	NA	NA	15108.8	14522.5	19212.4	3953.34	9742.49	0.403741	NA	3112.01	2846.44	4970.96	647.705	1913.15	0.804362	NA	0.078875	0.0765238	0.0953333	0.0188095	0.778928	7.01071e-16	HBD	FALSE	0.969942	TRUE	no	no	no	0	TRUE
isoComp_00024905	geneComp_00010981	ENST00000309134	MSTRG.13803	N_1	Y_1	NA	NA	14.7998	14.8449	14.4842	1.50957	4.162	-0.0354587	NA	3.7841	3.30529	7.13574	0.601438	2.29955	1.10795	NA	0.154396	0.133381	0.3015	0.168119	0	0	TMEM9B	NA	0.676874	FALSE	NA	NA	NA	0	FALSE
isoComp_00024906	geneComp_00010981	ENST00000525069	MSTRG.13803	N_1	Y_1	NA	NA	14.7998	14.8449	14.4842	1.50957	4.162	-0.0354587	NA	4.59308	5.24922	0.0001	1.34326	0	-9.02435	NA	0.45675	0.488643	0.2335	-0.255143	0.0315467	0	TMEM9B	NA	0.679868	FALSE	NA	NA	NA	0	FALSE
isoComp_00024909	geneComp_00010981	ENST00000534025	MSTRG.13803	N_1	Y_1	NA	NA	14.7998	14.8449	14.4842	1.50957	4.162	-0.0354587	NA	4.09269	3.82022	5.99996	0.663093	2.15008	0.649928	NA	0.246917	0.237667	0.311667	0.074	1	0	TMEM9B	FALSE	0.951055	TRUE	no	yes	no	0	FALSE
isoComp_00026458	geneComp_00011362	ENST00000374259	MSTRG.1417	N_1	Y_1	NA	NA	8.11749	8.01418	8.84065	0.623061	1.17348	0.141429	NA	5.59143	5.30809	7.57478	0.431031	1.50111	0.5122	NA	0.664687	0.64681	0.789833	0.143024	0	0	FOXO4	FALSE	0.999998	TRUE	no	no	yes	1	TRUE
isoComp_00026460	geneComp_00011362	ENST00000466874	MSTRG.1417	N_1	Y_1	NA	NA	8.11749	8.01418	8.84065	0.623061	1.17348	0.141429	NA	1.34095	1.4835	0.343129	0.400829	0.119539	-2.08043	NA	0.196083	0.21031	0.0965	-0.11381	0.650431	0	FOXO4	NA	0.220115	FALSE	NA	NA	NA	0	TRUE
isoComp_00026461	geneComp_00011362	MSTRG.1417.2	MSTRG.1417	N_1	Y_1	NA	NA	8.11749	8.01418	8.84065	0.623061	1.17348	0.141429	NA	1.05234	1.09087	0.782629	0.135661	0.285639	-0.473925	NA	0.1155	0.119	0.091	-0.028	0.316655	0	FOXO4	FALSE	0.99986	TRUE	no	no	yes	0	TRUE
isoComp_00026542	geneComp_00011381	ENST00000374080	MSTRG.1419	N_1	Y_1	NA	NA	20.6716	21.082	17.7988	0.808862	2.32991	-0.244105	NA	5.53703	5.01057	9.22227	1.05377	2.64627	0.878834	NA	0.296833	0.270405	0.481833	0.211429	0.0128939	0.0128939	MED12	FALSE	1	TRUE	yes	no	yes	1	TRUE
isoComp_00026543	geneComp_00011381	ENST00000374102	MSTRG.1419	N_1	Y_1	NA	NA	20.6716	21.082	17.7988	0.808862	2.32991	-0.244105	NA	2.3948	2.52372	1.49237	0.78935	1.49227	-0.754021	NA	0.0921458	0.096881	0.059	-0.037881	1	0.0128939	MED12	FALSE	1	TRUE	no	no	yes	1	TRUE
isoComp_00026547	geneComp_00011381	ENST00000462984	MSTRG.1419	N_1	Y_1	NA	NA	20.6716	21.082	17.7988	0.808862	2.32991	-0.244105	NA	1.50621	1.59778	0.865154	0.242998	0.353468	-0.877465	NA	0.124458	0.12669	0.108833	-0.0178571	1	0.0128939	MED12	FALSE	0.907428	TRUE	no	no	no	0	TRUE
isoComp_00026554	geneComp_00011381	MSTRG.1419.11	MSTRG.1419	N_1	Y_1	NA	NA	20.6716	21.082	17.7988	0.808862	2.32991	-0.244105	NA	2.57738	2.70008	1.71855	0.275382	0.489469	-0.648773	NA	0.124167	0.128738	0.0921667	-0.0365714	0.482076	0.0128939	MED12	FALSE	1	TRUE	no	no	yes	1	TRUE
isoComp_00026558	geneComp_00011381	MSTRG.1419.4	MSTRG.1419	N_1	Y_1	NA	NA	20.6716	21.082	17.7988	0.808862	2.32991	-0.244105	NA	3.96286	4.51916	0.0687448	0.856955	0.0267609	-5.84591	NA	0.150542	0.171762	0.002	-0.169762	0.0167477	0.0128939	MED12	FALSE	1	TRUE	yes	no	yes	0	TRUE
isoComp_00031655	geneComp_00012252	ENST00000322535	MSTRG.15015	N_1	Y_1	NA	NA	17.6873	18.3721	12.8934	0.821668	0.763787	-0.51055	NA	1.38006	1.54974	0.192352	0.273173	0.078094	-2.94636	NA	0.0835417	0.0929048	0.018	-0.0749048	0.184861	0	SF3B2	FALSE	1	TRUE	no	no	yes	0	TRUE
isoComp_00031658	geneComp_00012252	ENST00000525207	MSTRG.15015	N_1	Y_1	NA	NA	17.6873	18.3721	12.8934	0.821668	0.763787	-0.51055	NA	1.49169	1.58183	0.860691	0.143316	0.276219	-0.870452	NA	0.11375	0.119071	0.0765	-0.0425714	0.516078	0	SF3B2	NA	0.70438	FALSE	NA	NA	NA	0	TRUE
isoComp_00031662	geneComp_00012252	ENST00000529994	MSTRG.15015	N_1	Y_1	NA	NA	17.6873	18.3721	12.8934	0.821668	0.763787	-0.51055	NA	4.19605	4.6928	0.718741	0.58078	0.665028	-2.69004	NA	0.149875	0.165524	0.0403333	-0.12519	0	0	SF3B2	FALSE	0.984895	TRUE	no	no	no	0	TRUE
isoComp_00031670	geneComp_00012252	MSTRG.15015.10	MSTRG.15015	N_1	Y_1	NA	NA	17.6873	18.3721	12.8934	0.821668	0.763787	-0.51055	NA	1.6677	1.66065	1.71705	0.197121	0.650442	0.0479009	NA	0.0333542	0.0308571	0.0508333	0.0199762	0.66382	0	SF3B2	TRUE	1	TRUE	no	no	yes	1	TRUE
isoComp_00031673	geneComp_00012252	MSTRG.15015.13	MSTRG.15015	N_1	Y_1	NA	NA	17.6873	18.3721	12.8934	0.821668	0.763787	-0.51055	NA	2.9348	2.76534	4.12108	0.263588	0.816049	0.573856	NA	0.238896	0.216357	0.396667	0.18031	0.0346312	0	SF3B2	FALSE	0.999997	TRUE	no	no	yes	2	TRUE
isoComp_00033191	geneComp_00012429	ENST00000358239	MSTRG.15184	N_1	Y_1	NA	NA	68.0915	66.1207	81.8872	3.44224	6.7715	0.308495	NA	1.74909	1.74254	1.79489	0.163401	0.32083	0.042461	NA	0.0218958	0.0219048	0.0218333	-7.14286e-05	1	0	PPP1CA	FALSE	0.999859	TRUE	no	no	no	0	TRUE
isoComp_00033192	geneComp_00012429	ENST00000376745	MSTRG.15184	N_1	Y_1	NA	NA	68.0915	66.1207	81.8872	3.44224	6.7715	0.308495	NA	8.62202	8.55503	9.09096	0.923949	1.00211	0.0875606	NA	0.0952708	0.0949524	0.0975	0.00254762	1	0	PPP1CA	FALSE	0.999963	TRUE	yes	no	no	0	TRUE
isoComp_00033193	geneComp_00012429	ENST00000526510	MSTRG.15184	N_1	Y_1	NA	NA	68.0915	66.1207	81.8872	3.44224	6.7715	0.308495	NA	12.0359	12.9477	5.6535	2.63457	1.38902	-1.19404	NA	0.335917	0.358452	0.178167	-0.180286	0.484172	0	PPP1CA	FALSE	0.999955	TRUE	yes	no	no	1	TRUE
isoComp_00033195	geneComp_00012429	ENST00000529724	MSTRG.15184	N_1	Y_1	NA	NA	68.0915	66.1207	81.8872	3.44224	6.7715	0.308495	NA	2.53303	2.54324	2.46153	0.168824	0.563538	-0.0469252	NA	0.0346458	0.035381	0.0295	-0.00588095	0.509055	0	PPP1CA	FALSE	0.814208	TRUE	no	no	no	1	TRUE
isoComp_00033197	geneComp_00012429	ENST00000532446	MSTRG.15184	N_1	Y_1	NA	NA	68.0915	66.1207	81.8872	3.44224	6.7715	0.308495	NA	37.0277	34.1222	57.3661	3.47269	5.14447	0.749315	NA	0.416563	0.390857	0.5965	0.205643	0.0129135	0	PPP1CA	FALSE	0.986312	TRUE	yes	no	no	0	TRUE
isoComp_00033201	geneComp_00012429	MSTRG.15184.3	MSTRG.15184	N_1	Y_1	NA	NA	68.0915	66.1207	81.8872	3.44224	6.7715	0.308495	NA	2.27853	2.34957	1.78123	0.167993	0.456275	-0.397568	NA	0.0375208	0.0394048	0.0243333	-0.0150714	0	0	PPP1CA	TRUE	0.999651	TRUE	no	no	no	1	TRUE
isoComp_00033202	geneComp_00012429	MSTRG.15184.4	MSTRG.15184	N_1	Y_1	NA	NA	68.0915	66.1207	81.8872	3.44224	6.7715	0.308495	NA	1.80588	1.82075	1.7018	0.155323	0.166539	-0.096918	NA	0.0217708	0.0221905	0.0188333	-0.00335714	0.877562	0	PPP1CA	TRUE	0.996259	TRUE	no	no	no	1	TRUE
isoComp_00033205	geneComp_00012429	MSTRG.15184.8	MSTRG.15184	N_1	Y_1	NA	NA	68.0915	66.1207	81.8872	3.44224	6.7715	0.308495	NA	1.41281	1.43701	1.24342	0.116938	0.430594	-0.207199	NA	0.0282917	0.0290476	0.023	-0.00604762	0.524981	0	PPP1CA	FALSE	0.999906	TRUE	no	no	no	1	TRUE
isoComp_00033554	geneComp_00012472	ENST00000342456	MSTRG.15224	N_1	Y_1	NA	NA	20.5271	19.3832	28.5341	1.72283	6.57457	0.557644	NA	9.34295	9.05851	11.334	1.75312	2.34965	0.32299	NA	0.370937	0.358429	0.4585	0.100071	0.334765	1.92828e-242	ALDH3B1	FALSE	1	TRUE	no	no	no	0	TRUE
isoComp_00033558	geneComp_00012472	ENST00000615368	MSTRG.15224	N_1	Y_1	NA	NA	20.5271	19.3832	28.5341	1.72283	6.57457	0.557644	NA	4.26045	4.45465	2.90103	0.555013	1.14733	-0.617015	NA	0.239333	0.255167	0.1285	-0.126667	0.0380178	1.92828e-242	ALDH3B1	FALSE	0.999999	TRUE	no	no	no	1	TRUE
isoComp_00033561	geneComp_00012472	ENST00000617288	MSTRG.15224	N_1	Y_1	NA	NA	20.5271	19.3832	28.5341	1.72283	6.57457	0.557644	NA	3.03227	1.76173	11.926	0.652125	6.01283	2.7521	NA	0.08475	0.0611667	0.249833	0.188667	1.92828e-242	1.92828e-242	ALDH3B1	FALSE	0.999999	TRUE	no	no	no	0	TRUE
isoComp_00033563	geneComp_00012472	ENST00000619675	MSTRG.15224	N_1	Y_1	NA	NA	20.5271	19.3832	28.5341	1.72283	6.57457	0.557644	NA	1.64659	1.79427	0.612868	0.441774	0.430476	-1.53442	NA	0.108104	0.117024	0.0456667	-0.0713571	1	1.92828e-242	ALDH3B1	FALSE	0.999881	TRUE	no	no	no	0	TRUE
isoComp_00039065	geneComp_00013774	ENST00000252108	MSTRG.16473	N_1	Y_1	NA	NA	16.4746	16.6884	14.9781	0.505567	2.39099	-0.155894	NA	2.31605	2.39655	1.75253	0.536829	0.724078	-0.449314	NA	0.111125	0.114833	0.0851667	-0.0296667	0	0	UBE4A	FALSE	1	TRUE	no	no	no	0	TRUE
isoComp_00039066	geneComp_00013774	ENST00000431736	MSTRG.16473	N_1	Y_1	NA	NA	16.4746	16.6884	14.9781	0.505567	2.39099	-0.155894	NA	4.80033	5.05652	3.00703	0.72976	1.87209	-0.747863	NA	0.361375	0.373976	0.273167	-0.10081	0.0182097	0	UBE4A	FALSE	1	TRUE	no	no	no	0	TRUE
isoComp_00039070	geneComp_00013774	MSTRG.16473.11	MSTRG.16473	N_1	Y_1	NA	NA	16.4746	16.6884	14.9781	0.505567	2.39099	-0.155894	NA	1.7243	1.74554	1.57566	0.26407	0.547998	-0.146827	NA	0.0610208	0.0620476	0.0538333	-0.00821429	0.965983	0	UBE4A	TRUE	1	TRUE	no	no	no	1	TRUE
isoComp_00039078	geneComp_00013774	MSTRG.16473.2	MSTRG.16473	N_1	Y_1	NA	NA	16.4746	16.6884	14.9781	0.505567	2.39099	-0.155894	NA	1.16179	1.11127	1.51544	0.223516	0.474781	0.444089	NA	0.0493958	0.0467619	0.0678333	0.0210714	1	0	UBE4A	FALSE	0.999999	TRUE	no	no	no	0	TRUE
isoComp_00039085	geneComp_00013774	MSTRG.16473.26	MSTRG.16473	N_1	Y_1	NA	NA	16.4746	16.6884	14.9781	0.505567	2.39099	-0.155894	NA	1.68885	1.551	2.65377	0.336262	1.01183	0.771	NA	0.180375	0.162857	0.303	0.140143	0.00692444	0	UBE4A	FALSE	0.999941	TRUE	no	no	no	0	TRUE
isoComp_00039926	geneComp_00013912	ENST00000365382	MSTRG.16609	N_1	Y_1	NA	NA	104.201	107.926	78.1195	11.4408	22.2603	-0.466243	NA	1.1575	1.24637	0.535413	0.400016	0.239764	-1.20384	NA	0.0084375	0.00902381	0.00433333	-0.00469048	1	0	SNORD14C	NA	0.00638052	FALSE	NA	NA	NA	0	TRUE
isoComp_00039927	geneComp_00013912	ENST00000384390	MSTRG.16609	N_1	Y_1	NA	NA	104.201	107.926	78.1195	11.4408	22.2603	-0.466243	NA	3.42538	3.60671	2.15605	0.656542	0.334584	-0.739615	NA	0.0503333	0.049119	0.0588333	0.00971429	0.979006	0	SNORD14D	NA	0.00135325	FALSE	NA	NA	NA	0	TRUE
isoComp_00039929	geneComp_00013912	ENST00000524552	MSTRG.16609	N_1	Y_1	NA	NA	104.201	107.926	78.1195	11.4408	22.2603	-0.466243	NA	1.62595	1.67818	1.26032	0.221037	0.173133	-0.410277	NA	0.0201667	0.0196667	0.0236667	0.004	0.844116	0	HSPA8	FALSE	0.996395	TRUE	no	no	yes	1	TRUE
isoComp_00039935	geneComp_00013912	ENST00000527983	MSTRG.16609	N_1	Y_1	NA	NA	104.201	107.926	78.1195	11.4408	22.2603	-0.466243	NA	1.33137	1.39481	0.887329	0.16917	0.186952	-0.646664	NA	0.0218958	0.0221429	0.0201667	-0.00197619	1	0	HSPA8	FALSE	0.999973	TRUE	no	no	no	2	TRUE
isoComp_00039938	geneComp_00013912	ENST00000531063	MSTRG.16609	N_1	Y_1	NA	NA	104.201	107.926	78.1195	11.4408	22.2603	-0.466243	NA	3.9973	4.01366	3.88285	0.56133	2.12648	-0.047681	NA	0.0490208	0.048381	0.0535	0.00511905	1	0	HSPA8	NA	0.306953	FALSE	NA	NA	NA	0	TRUE
isoComp_00039944	geneComp_00013912	ENST00000534319	MSTRG.16609	N_1	Y_1	NA	NA	104.201	107.926	78.1195	11.4408	22.2603	-0.466243	NA	40.493	44.1192	15.1096	7.34973	5.02337	-1.54532	NA	0.424604	0.453667	0.221167	-0.2325	0.213234	0	HSPA8	FALSE	0.99999	TRUE	no	no	yes	0	TRUE
isoComp_00039946	geneComp_00013912	ENST00000534624	MSTRG.16609	N_1	Y_1	NA	NA	104.201	107.926	78.1195	11.4408	22.2603	-0.466243	NA	1.02352	1.113	0.397149	0.689166	0.356787	-1.46373	NA	0.0343542	0.0386429	0.00433333	-0.0343095	0.920731	0	HSPA8	FALSE	1	TRUE	no	no	yes	0	TRUE
isoComp_00039947	geneComp_00013912	MSTRG.16609.7	MSTRG.16609	N_1	Y_1	NA	NA	104.201	107.926	78.1195	11.4408	22.2603	-0.466243	NA	9.6147	9.42087	10.9715	2.21793	3.0247	0.219615	NA	0.121958	0.102286	0.259667	0.157381	0	0	HSPA8	TRUE	1	TRUE	no	no	no	1	TRUE
isoComp_00039948	geneComp_00013912	MSTRG.16609.8	MSTRG.16609	N_1	Y_1	NA	NA	104.201	107.926	78.1195	11.4408	22.2603	-0.466243	NA	24.6372	24.3267	26.8107	4.72324	10.09	0.140217	NA	0.0802083	0.0792381	0.087	0.0077619	0.785114	0	HSPA8	FALSE	1	TRUE	no	no	yes	0	TRUE
isoComp_00039949	geneComp_00013912	MSTRG.16609.9	MSTRG.16609	N_1	Y_1	NA	NA	104.201	107.926	78.1195	11.4408	22.2603	-0.466243	NA	13.4262	13.4012	13.6015	3.82893	7.80433	0.0213834	NA	0.144771	0.134238	0.2185	0.0842619	0.817161	0	HSPA8	TRUE	0.999423	TRUE	no	no	no	1	TRUE
isoComp_00042445	geneComp_00014434	ENST00000011653	MSTRG.17107	N_1	Y_1	NA	NA	22.7801	24.4228	11.2812	3.52317	5.08207	-1.11362	NA	15.9302	17.2646	6.58929	3.27544	5.5406	-1.38827	NA	0.586354	0.618452	0.361667	-0.256786	0.0202318	0.0202318	CD4	FALSE	0.999996	TRUE	no	yes	no	0	TRUE
isoComp_00042458	geneComp_00014434	MSTRG.17107.16	MSTRG.17107	N_1	Y_1	NA	NA	22.7801	24.4228	11.2812	3.52317	5.08207	-1.11362	NA	1.11085	1.26953	0.0001	1.16194	0	-6.98511	NA	0.0385833	0.0440952	0	-0.0440952	0.398871	0.0202318	CD4	FALSE	0.998627	TRUE	no	no	no	0	TRUE
isoComp_00042459	geneComp_00014434	MSTRG.17107.2	MSTRG.17107	N_1	Y_1	NA	NA	22.7801	24.4228	11.2812	3.52317	5.08207	-1.11362	NA	1.11957	0.741034	3.76936	0.303059	1.6981	2.33119	NA	0.223542	0.175405	0.5605	0.385095	0.141404	0.0202318	CD4	TRUE	0.99986	TRUE	no	no	no	1	TRUE
isoComp_00042464	geneComp_00014434	MSTRG.17107.9	MSTRG.17107	N_1	Y_1	NA	NA	22.7801	24.4228	11.2812	3.52317	5.08207	-1.11362	NA	1.59902	1.82744	0.0001	1.24368	0	-7.5072	NA	0.045	0.0514286	0	-0.0514286	0.825949	0.0202318	CD4	FALSE	0.999991	TRUE	no	yes	no	0	TRUE
isoComp_00046668	geneComp_00015550	ENST00000320560	MSTRG.18142	N_1	Y_1	NA	NA	32.6023	30.6545	46.2364	4.35255	19.8698	0.592771	NA	9.27016	8.93895	11.5887	2.31398	4.75726	0.37417	NA	0.277583	0.290476	0.187333	-0.103143	1	0.0474606	ANO6	FALSE	1	TRUE	no	no	no	0	TRUE
isoComp_00046669	geneComp_00015550	ENST00000423947	MSTRG.18142	N_1	Y_1	NA	NA	32.6023	30.6545	46.2364	4.35255	19.8698	0.592771	NA	3.36783	3.20925	4.47794	0.497277	1.90185	0.47933	NA	0.0830833	0.0863571	0.0601667	-0.0261905	0.923617	0.0474606	ANO6	FALSE	1	TRUE	no	no	yes	0	TRUE
isoComp_00046672	geneComp_00015550	ENST00000441606	MSTRG.18142	N_1	Y_1	NA	NA	32.6023	30.6545	46.2364	4.35255	19.8698	0.592771	NA	1.3425	1.28735	1.72855	0.852338	1.72329	0.422312	NA	0.0679583	0.0703571	0.0511667	-0.0191905	0.964364	0.0474606	ANO6	FALSE	1	TRUE	no	no	no	0	TRUE
isoComp_00046676	geneComp_00015550	MSTRG.18142.11	MSTRG.18142	N_1	Y_1	NA	NA	32.6023	30.6545	46.2364	4.35255	19.8698	0.592771	NA	3.77611	1.80796	17.5532	0.711454	15.1863	3.27216	NA	0.129729	0.0965714	0.361833	0.265262	0.0474606	0.0474606	ANO6	FALSE	1	TRUE	no	no	no	0	TRUE
isoComp_00046677	geneComp_00015550	MSTRG.18142.3	MSTRG.18142	N_1	Y_1	NA	NA	32.6023	30.6545	46.2364	4.35255	19.8698	0.592771	NA	4.55699	4.5387	4.68504	0.681786	1.33477	0.0456829	NA	0.139271	0.143833	0.107333	-0.0365	0.927408	0.0474606	ANO6	FALSE	1	TRUE	no	no	no	0	TRUE
isoComp_00046678	geneComp_00015550	MSTRG.18142.4	MSTRG.18142	N_1	Y_1	NA	NA	32.6023	30.6545	46.2364	4.35255	19.8698	0.592771	NA	1.97802	1.96904	2.0409	0.586594	1.20504	0.0514569	NA	0.0220417	0.0222619	0.0205	-0.0017619	1	0.0474606	ANO6	FALSE	1	TRUE	no	no	no	0	TRUE
isoComp_00046679	geneComp_00015550	MSTRG.18142.6	MSTRG.18142	N_1	Y_1	NA	NA	32.6023	30.6545	46.2364	4.35255	19.8698	0.592771	NA	7.22605	7.86252	2.77073	2.77479	2.76831	-1.50136	NA	0.203167	0.209429	0.159333	-0.0500952	0.869261	0.0474606	ANO6	FALSE	1	TRUE	no	no	no	0	TRUE
isoComp_00047281	geneComp_00015717	ENST00000547026	MSTRG.18296	N_1	Y_1	NA	NA	9.26069	9.26804	9.20919	0.507111	1.23357	-0.00918049	NA	2.19533	2.26998	1.67274	0.488926	0.506469	-0.438214	NA	0.203396	0.204667	0.1945	-0.0101667	0.0227396	1.28308e-12	ZNF641	FALSE	0.999779	TRUE	no	no	yes	0	FALSE
isoComp_00047289	geneComp_00015717	MSTRG.18296.14	MSTRG.18296	N_1	Y_1	NA	NA	9.26069	9.26804	9.20919	0.507111	1.23357	-0.00918049	NA	1.73103	1.92566	0.368582	0.343689	0.36835	-2.35415	NA	0.340021	0.368357	0.141667	-0.22669	0.0512524	1.28308e-12	ZNF641	FALSE	0.910674	TRUE	no	no	no	1	FALSE
isoComp_00047294	geneComp_00015717	MSTRG.18296.3	MSTRG.18296	N_1	Y_1	NA	NA	9.26069	9.26804	9.20919	0.507111	1.23357	-0.00918049	NA	1.05785	0.866	2.40081	0.175014	0.616082	1.46052	NA	0.134875	0.111833	0.296167	0.184333	1.28308e-12	1.28308e-12	ZNF641	FALSE	0.913551	TRUE	no	no	no	1	FALSE
isoComp_00048637	geneComp_00016004	ENST00000546774	MSTRG.18566	N_1	Y_1	NA	NA	22.4468	22.7945	20.0133	1.30677	2.96508	-0.187639	NA	1.40455	1.44418	1.12712	0.119768	0.411405	-0.354816	NA	0.0382708	0.0387857	0.0346667	-0.00411905	0.893765	0.0309699	CALCOCO1	NA	0.0260896	FALSE	NA	NA	NA	1	TRUE
isoComp_00048642	geneComp_00016004	ENST00000548263	MSTRG.18566	N_1	Y_1	NA	NA	22.4468	22.7945	20.0133	1.30677	2.96508	-0.187639	NA	3.51466	3.70868	2.15645	0.358904	0.407025	-0.779457	NA	0.155729	0.160167	0.124667	-0.0355	0.910914	0.0309699	CALCOCO1	FALSE	1	TRUE	yes	no	yes	2	TRUE
isoComp_00048655	geneComp_00016004	MSTRG.18566.10	MSTRG.18566	N_1	Y_1	NA	NA	22.4468	22.7945	20.0133	1.30677	2.96508	-0.187639	NA	1.8323	1.75161	2.39709	0.137511	0.539435	0.450391	NA	0.0766667	0.070381	0.120667	0.0502857	0.356646	0.0309699	CALCOCO1	TRUE	1	TRUE	no	no	yes	1	TRUE
isoComp_00048656	geneComp_00016004	MSTRG.18566.11	MSTRG.18566	N_1	Y_1	NA	NA	22.4468	22.7945	20.0133	1.30677	2.96508	-0.187639	NA	5.50955	5.1929	7.72613	0.847452	2.57082	0.572297	NA	0.140646	0.123786	0.258667	0.134881	0.253279	0.0309699	CALCOCO1	TRUE	1	TRUE	yes	no	yes	1	TRUE
isoComp_00048657	geneComp_00016004	MSTRG.18566.5	MSTRG.18566	N_1	Y_1	NA	NA	22.4468	22.7945	20.0133	1.30677	2.96508	-0.187639	NA	2.20839	2.43607	0.614644	0.450507	0.574495	-1.96936	NA	0.0817083	0.0889048	0.0313333	-0.0575714	0.0704592	0.0309699	CALCOCO1	TRUE	1	TRUE	no	no	yes	1	TRUE
isoComp_00048660	geneComp_00016004	MSTRG.18566.9	MSTRG.18566	N_1	Y_1	NA	NA	22.4468	22.7945	20.0133	1.30677	2.96508	-0.187639	NA	4.33488	4.78447	1.18778	0.581834	0.753055	-2.001	NA	0.348562	0.373929	0.171	-0.202929	0.0309699	0.0309699	CALCOCO1	TRUE	0.999965	TRUE	yes	no	yes	1	TRUE
isoComp_00050341	geneComp_00016227	ENST00000262033	MSTRG.18779	N_1	Y_1	NA	NA	27.7559	28.144	25.0394	1.79396	6.6376	-0.168562	NA	15.7482	17.1876	5.6725	2.05902	2.62219	-1.59761	NA	0.402521	0.435571	0.171167	-0.264405	4.1932e-06	4.1932e-06	PTGES3	FALSE	0.728002	TRUE	no	no	yes	0	TRUE
isoComp_00050351	geneComp_00016227	MSTRG.18779.6	MSTRG.18779	N_1	Y_1	NA	NA	27.7559	28.144	25.0394	1.79396	6.6376	-0.168562	NA	4.43534	3.89564	8.21329	0.776273	6.86833	1.07416	NA	0.189354	0.187476	0.2025	0.0150238	0.88534	4.1932e-06	PTGES3	NA	0.687342	FALSE	NA	NA	NA	0	TRUE
isoComp_00050352	geneComp_00016227	MSTRG.18779.7	MSTRG.18779	N_1	Y_1	NA	NA	27.7559	28.144	25.0394	1.79396	6.6376	-0.168562	NA	1.17766	1.12402	1.55311	0.233785	1.33036	0.462978	NA	0.0571667	0.0556429	0.0678333	0.0121905	0.755658	4.1932e-06	PTGES3	NA	0.000138278	FALSE	NA	NA	NA	1	TRUE
isoComp_00050353	geneComp_00016227	MSTRG.18779.8	MSTRG.18779	N_1	Y_1	NA	NA	27.7559	28.144	25.0394	1.79396	6.6376	-0.168562	NA	2.11747	1.80966	4.27219	0.29064	1.69901	1.23468	NA	0.157271	0.131405	0.338333	0.206929	0.624949	4.1932e-06	PTGES3	NA	0.0419749	FALSE	NA	NA	NA	0	TRUE
isoComp_00053420	geneComp_00016970	ENST00000372383	MSTRG.1948	N_1	Y_1	NA	NA	145.332	139.157	188.556	7.79466	46.6168	0.438251	NA	44.7735	44.5435	46.3837	4.8941	26.1196	0.0583908	NA	0.318229	0.334238	0.206167	-0.128071	1	0.00295726	TSC22D3	FALSE	0.998193	TRUE	no	no	no	1	TRUE
isoComp_00053421	geneComp_00016970	ENST00000372384	MSTRG.1948	N_1	Y_1	NA	NA	145.332	139.157	188.556	7.79466	46.6168	0.438251	NA	10.7949	6.75393	39.0815	1.71846	21.8614	2.53092	NA	0.063625	0.0470952	0.179333	0.132238	0.00295726	0.00295726	TSC22D3	FALSE	0.9982	TRUE	no	no	no	0	TRUE
isoComp_00053422	geneComp_00016970	ENST00000372390	MSTRG.1948	N_1	Y_1	NA	NA	145.332	139.157	188.556	7.79466	46.6168	0.438251	NA	1.4772	1.47241	1.51074	0.123563	0.518852	0.0368346	NA	0.00820833	0.0082381	0.008	-0.000238095	0.901292	0.00295726	TSC22D3	FALSE	0.875378	TRUE	no	no	no	0	TRUE
isoComp_00053423	geneComp_00016970	ENST00000372397	MSTRG.1948	N_1	Y_1	NA	NA	145.332	139.157	188.556	7.79466	46.6168	0.438251	NA	32.6995	31.4445	41.4843	3.105	12.9065	0.399647	NA	0.174833	0.172095	0.194	0.0219048	1	0.00295726	TSC22D3	FALSE	0.969236	TRUE	no	no	no	0	TRUE
isoComp_00053425	geneComp_00016970	ENST00000486554	MSTRG.1948	N_1	Y_1	NA	NA	145.332	139.157	188.556	7.79466	46.6168	0.438251	NA	34.6873	35.1564	31.4038	3.01936	4.96516	-0.162798	NA	0.31625	0.325048	0.254667	-0.070381	0.710969	0.00295726	TSC22D3	FALSE	0.782121	TRUE	no	no	no	1	TRUE
isoComp_00053432	geneComp_00016970	MSTRG.1948.1	MSTRG.1948	N_1	Y_1	NA	NA	145.332	139.157	188.556	7.79466	46.6168	0.438251	NA	5.2497	3.75274	15.7285	1.28506	15.6903	2.06444	NA	0.0352292	0.0265714	0.0958333	0.0692619	0.58311	0.00295726	TSC22D3	TRUE	0.96902	TRUE	no	no	no	0	TRUE
isoComp_00053433	geneComp_00016970	MSTRG.1948.5	MSTRG.1948	N_1	Y_1	NA	NA	145.332	139.157	188.556	7.79466	46.6168	0.438251	NA	8.073	8.32837	6.28543	1.20493	0.743202	-0.40546	NA	0.0562083	0.0579048	0.0443333	-0.0135714	0.163167	0.00295726	TSC22D3	FALSE	0.983119	TRUE	no	no	no	1	TRUE
isoComp_00053434	geneComp_00016970	MSTRG.1948.6	MSTRG.1948	N_1	Y_1	NA	NA	145.332	139.157	188.556	7.79466	46.6168	0.438251	NA	5.97687	6.23757	4.15196	1.05411	1.59912	-0.586034	NA	0.018	0.0199286	0.0045	-0.0154286	1	0.00295726	TSC22D3	FALSE	0.983105	TRUE	no	no	no	1	TRUE
isoComp_00054562	geneComp_00017265	ENST00000299767	MSTRG.19762	N_1	Y_1	NA	NA	32.2498	33.8052	21.3616	4.21134	8.2322	-0.661981	NA	11.9013	11.915	11.805	1.87703	7.32667	-0.013369	NA	0.199146	0.184167	0.304	0.119833	0.356939	0.0414263	HSP90B1	FALSE	1	TRUE	no	yes	yes	1	TRUE
isoComp_00054563	geneComp_00017265	ENST00000548462	MSTRG.19762	N_1	Y_1	NA	NA	32.2498	33.8052	21.3616	4.21134	8.2322	-0.661981	NA	10.5003	11.645	2.48767	2.01925	0.884218	-2.22229	NA	0.500771	0.515857	0.395167	-0.12069	0.0414263	0.0414263	HSP90B1	TRUE	0.999999	TRUE	no	yes	yes	2	TRUE
isoComp_00054568	geneComp_00017265	ENST00000551983	MSTRG.19762	N_1	Y_1	NA	NA	32.2498	33.8052	21.3616	4.21134	8.2322	-0.661981	NA	2.70307	2.80335	2.00113	0.37983	1.21169	-0.484279	NA	0.0612917	0.0611429	0.0623333	0.00119048	0.805374	0.0414263	HSP90B1	FALSE	0.945448	TRUE	no	no	no	0	TRUE
isoComp_00054573	geneComp_00017265	MSTRG.19762.11	MSTRG.19762	N_1	Y_1	NA	NA	32.2498	33.8052	21.3616	4.21134	8.2322	-0.661981	NA	1.81805	1.68552	2.74578	0.745887	2.63461	0.700732	NA	0.0487083	0.0417857	0.0971667	0.055381	0.98594	0.0414263	HSP90B1	FALSE	0.999995	TRUE	no	no	yes	2	TRUE
isoComp_00054577	geneComp_00017265	MSTRG.19762.9	MSTRG.19762	N_1	Y_1	NA	NA	32.2498	33.8052	21.3616	4.21134	8.2322	-0.661981	NA	2.07153	2.2308	0.95662	0.530989	0.723233	-1.21299	NA	0.0432083	0.0439048	0.0383333	-0.00557143	0.752852	0.0414263	HSP90B1	FALSE	0.999991	TRUE	no	no	yes	0	TRUE
isoComp_00055132	geneComp_00017394	ENST00000228284	MSTRG.19881	N_1	Y_1	NA	NA	121.676	119.818	134.683	4.34188	10.3733	0.168715	NA	1.75305	1.7818	1.55185	0.351232	0.996648	-0.19815	NA	0.0217292	0.0227619	0.0145	-0.0082619	0.742712	0	SART3	FALSE	1	TRUE	no	no	yes	0	TRUE
isoComp_00055134	geneComp_00017394	ENST00000261401	MSTRG.19881	N_1	Y_1	NA	NA	121.676	119.818	134.683	4.34188	10.3733	0.168715	NA	15.0675	15.6383	11.0722	2.12045	4.28743	-0.497765	NA	0.0212708	0.0225	0.0126667	-0.00983333	0.00379575	0	CORO1C	FALSE	0.999997	TRUE	no	no	no	1	TRUE
isoComp_00055135	geneComp_00017394	ENST00000388962	MSTRG.19881	N_1	Y_1	NA	NA	121.676	119.818	134.683	4.34188	10.3733	0.168715	NA	1.52439	1.63141	0.775283	0.256259	0.32305	-1.06365	NA	0.0243958	0.0260476	0.0128333	-0.0132143	0.772778	0	SELPLG	FALSE	0.999987	TRUE	no	yes	yes	1	TRUE
isoComp_00055137	geneComp_00017394	ENST00000420959	MSTRG.19881	N_1	Y_1	NA	NA	121.676	119.818	134.683	4.34188	10.3733	0.168715	NA	5.05726	3.66663	14.7916	1.95802	10.6699	2.0093	NA	0.0340625	0.0233333	0.109167	0.0858333	0.0172685	0	CORO1C	FALSE	0.999999	TRUE	no	no	no	1	TRUE
isoComp_00055150	geneComp_00017394	ENST00000547361	MSTRG.19881	N_1	Y_1	NA	NA	121.676	119.818	134.683	4.34188	10.3733	0.168715	NA	1.82936	1.91027	1.26298	0.167977	0.377344	-0.593096	NA	0.0145625	0.0153095	0.00933333	-0.00597619	0.357076	0	CORO1C	NA	0.0278714	FALSE	NA	NA	NA	0	TRUE
isoComp_00055158	geneComp_00017394	ENST00000549387	MSTRG.19881	N_1	Y_1	NA	NA	121.676	119.818	134.683	4.34188	10.3733	0.168715	NA	3.0342	3.12484	2.39971	0.196869	0.240991	-0.379535	NA	0.0151667	0.0159048	0.01	-0.00590476	0.512558	0	CORO1C	NA	0.531776	FALSE	NA	NA	NA	0	TRUE
isoComp_00055165	geneComp_00017394	ENST00000550948	MSTRG.19881	N_1	Y_1	NA	NA	121.676	119.818	134.683	4.34188	10.3733	0.168715	NA	64.0616	64.6044	60.2622	4.13668	23.3182	-0.100364	NA	0.640563	0.658381	0.515833	-0.142548	0.539262	0	SELPLG	FALSE	0.99999	TRUE	no	yes	yes	2	TRUE
isoComp_00055167	geneComp_00017394	ENST00000551059	MSTRG.19881	N_1	Y_1	NA	NA	121.676	119.818	134.683	4.34188	10.3733	0.168715	NA	1.76029	1.86891	0.999908	0.453731	0.215091	-0.895673	NA	0.0148333	0.0158095	0.008	-0.00780952	0.878812	0	CORO1C	NA	0.0379549	FALSE	NA	NA	NA	0	TRUE
isoComp_00055185	geneComp_00017394	MSTRG.19881.38	MSTRG.19881	N_1	Y_1	NA	NA	121.676	119.818	134.683	4.34188	10.3733	0.168715	NA	1.46254	1.29729	2.61928	1.21221	2.6192	1.00809	NA	0.0114375	0.0106429	0.017	0.00635714	0.826142	0	CORO1C	TRUE	0.999996	TRUE	no	no	no	2	TRUE
isoComp_00055189	geneComp_00017394	MSTRG.19881.42	MSTRG.19881	N_1	Y_1	NA	NA	121.676	119.818	134.683	4.34188	10.3733	0.168715	NA	4.28979	4.28975	4.29006	1.39672	2.43695	0.000102884	NA	0.0538333	0.0535952	0.0555	0.00190476	0	0	SELPLG	FALSE	0.999709	TRUE	no	yes	yes	0	TRUE
isoComp_00055191	geneComp_00017394	MSTRG.19881.45	MSTRG.19881	N_1	Y_1	NA	NA	121.676	119.818	134.683	4.34188	10.3733	0.168715	NA	3.4257	3.59789	2.22039	0.621892	0.835262	-0.693856	NA	0.0205625	0.0217143	0.0125	-0.00921429	1	0	SELPLG	FALSE	0.999447	TRUE	no	yes	yes	0	TRUE
isoComp_00055192	geneComp_00017394	MSTRG.19881.46	MSTRG.19881	N_1	Y_1	NA	NA	121.676	119.818	134.683	4.34188	10.3733	0.168715	NA	1.86891	0.000265833	14.9494	0.000121714	14.9493	10.509	NA	0.0149375	0	0.1195	0.1195	0.000740002	0	SELPLG	FALSE	0.999968	TRUE	no	yes	yes	0	TRUE
isoComp_00055196	geneComp_00017394	MSTRG.19881.56	MSTRG.19881	N_1	Y_1	NA	NA	121.676	119.818	134.683	4.34188	10.3733	0.168715	NA	2.69394	2.60607	3.30905	0.349596	1.15232	0.343368	NA	0.0100833	0.00985714	0.0116667	0.00180952	1	0	CORO1C	FALSE	0.991592	TRUE	no	no	no	0	TRUE
isoComp_00055395	geneComp_00017429	ENST00000434735	MSTRG.19914	N_1	Y_1	NA	NA	11.5035	11.4532	11.8556	0.466981	1.69366	0.0497795	NA	1.01635	0.799143	2.53682	0.100043	1.22507	1.65423	NA	0.0654167	0.0519048	0.16	0.108095	0	0	UBE3B	FALSE	1	TRUE	no	no	no	0	TRUE
isoComp_00055408	geneComp_00017429	MSTRG.19914.13	MSTRG.19914	N_1	Y_1	NA	NA	11.5035	11.4532	11.8556	0.466981	1.69366	0.0497795	NA	1.15302	1.22129	0.675138	0.176937	0.200352	-0.845705	NA	0.120583	0.127143	0.0746667	-0.0524762	0.576946	0	UBE3B	TRUE	0.999999	TRUE	no	no	no	2	TRUE
isoComp_00055412	geneComp_00017429	MSTRG.19914.17	MSTRG.19914	N_1	Y_1	NA	NA	11.5035	11.4532	11.8556	0.466981	1.69366	0.0497795	NA	2.13129	2.32547	0.772068	0.422227	0.504223	-1.57835	NA	0.187333	0.200929	0.0921667	-0.108762	0.148708	0	UBE3B	TRUE	0.999999	TRUE	no	no	no	0	TRUE
isoComp_00056389	geneComp_00017610	ENST00000351677	MSTRG.20085	N_1	Y_1	NA	NA	10.0572	10.1481	9.42066	0.580839	2.1862	-0.107202	NA	5.43052	5.66409	3.79554	0.720261	2.53039	-0.576289	NA	0.621625	0.653095	0.401333	-0.251762	0.0265496	2.13945e-17	PTPN11	FALSE	1	TRUE	no	no	no	0	TRUE
isoComp_00056395	geneComp_00017610	MSTRG.20085.1	MSTRG.20085	N_1	Y_1	NA	NA	10.0572	10.1481	9.42066	0.580839	2.1862	-0.107202	NA	1.07391	0.914985	2.18642	0.380025	1.20183	1.24765	NA	0.124333	0.0983571	0.306167	0.20781	2.13945e-17	2.13945e-17	PTPN11	FALSE	0.999673	TRUE	no	no	no	0	TRUE
isoComp_00056397	geneComp_00017610	MSTRG.20085.11	MSTRG.20085	N_1	Y_1	NA	NA	10.0572	10.1481	9.42066	0.580839	2.1862	-0.107202	NA	1.51701	1.38865	2.4155	0.515326	2.38303	0.794242	NA	0.10525	0.0987619	0.150667	0.0519048	1	2.13945e-17	PTPN11	FALSE	0.992483	TRUE	no	no	no	0	TRUE
isoComp_00056496	geneComp_00017633	ENST00000280800	MSTRG.20107	N_1	Y_1	NA	NA	6.27945	6.16488	7.08145	0.709656	2.59023	0.19967	NA	4.64639	4.34403	6.76289	0.562285	2.50373	0.637419	NA	0.635021	0.58531	0.983	0.39769	0.0417162	0.0414405	PLBD2	FALSE	1	TRUE	no	yes	no	0	TRUE
isoComp_00056501	geneComp_00017633	MSTRG.20107.3	MSTRG.20107	N_1	Y_1	NA	NA	6.27945	6.16488	7.08145	0.709656	2.59023	0.19967	NA	1.01186	1.13676	0.137555	0.403499	0.121884	-2.95824	NA	0.163333	0.186357	0.00216667	-0.18419	0.0414405	0.0414405	PLBD2	FALSE	0.995671	TRUE	no	no	no	1	TRUE
isoComp_00058574	geneComp_00018015	ENST00000424014	MSTRG.20471	N_1	Y_1	NA	NA	9.70839	9.93882	8.09532	0.739236	2.10391	-0.295656	NA	2.72745	2.5529	3.94929	0.25067	1.13224	0.627461	NA	0.48725	0.460024	0.677833	0.21781	0.0999377	0	EIF2B1	FALSE	0.999355	TRUE	no	no	no	0	TRUE
isoComp_00058582	geneComp_00018015	MSTRG.20471.5	MSTRG.20471	N_1	Y_1	NA	NA	9.70839	9.93882	8.09532	0.739236	2.10391	-0.295656	NA	1.27219	1.311	1.00051	0.1339	0.365957	-0.386552	NA	0.148104	0.15219	0.1195	-0.0326905	1	0	EIF2B1	TRUE	0.962289	TRUE	no	no	no	1	TRUE
isoComp_00058583	geneComp_00018015	MSTRG.20471.6	MSTRG.20471	N_1	Y_1	NA	NA	9.70839	9.93882	8.09532	0.739236	2.10391	-0.295656	NA	3.36313	3.63006	1.49462	0.61644	1.25024	-1.27456	NA	0.149604	0.164548	0.045	-0.119548	0	0	EIF2B1	TRUE	0.949807	TRUE	no	no	no	0	TRUE
isoComp_00061250	geneComp_00018748	ENST00000361575	MSTRG.2118	N_1	Y_1	NA	NA	131.277	131.821	127.469	12.6775	24.4231	-0.0484359	NA	120.053	123.458	96.2223	12.374	23.0251	-0.359539	NA	0.835083	0.854429	0.699667	-0.154762	0.480258	2.59169e-205	RPL39	NA	0.028206	FALSE	NA	NA	NA	0	FALSE
isoComp_00061252	geneComp_00018748	ENST00000468844	MSTRG.2118	N_1	Y_1	NA	NA	131.277	131.821	127.469	12.6775	24.4231	-0.0484359	NA	4.82308	4.81769	4.8608	0.38074	0.531748	0.012826	NA	0.103125	0.1025	0.1075	0.005	1	2.59169e-205	RPL39	NA	0.0539361	FALSE	NA	NA	NA	1	FALSE
isoComp_00061254	geneComp_00018748	MSTRG.2118.4	MSTRG.2118	N_1	Y_1	NA	NA	131.277	131.821	127.469	12.6775	24.4231	-0.0484359	NA	4.85806	2.11241	24.0776	0.638671	21.2077	3.50452	NA	0.030125	0.0135952	0.145833	0.132238	2.59169e-205	2.59169e-205	RPL39	NA	0.0277814	FALSE	NA	NA	NA	0	FALSE
isoComp_00069548	geneComp_00020734	ENST00000618786	MSTRG.23095	N_1	Y_1	NA	NA	7552.19	8180.94	3150.91	1361.46	437.886	-1.3765	NA	5797.15	6385.74	1677	1212.36	172.828	-1.92897	NA	0.710125	0.733071	0.5495	-0.183571	0.72062	0.00237931	RN7SL1	NA	0.035473	FALSE	NA	NA	NA	0	FALSE
isoComp_00069549	geneComp_00020734	MSTRG.23095.1	MSTRG.23095	N_1	Y_1	NA	NA	7552.19	8180.94	3150.91	1361.46	437.886	-1.3765	NA	313.435	261.185	679.184	97.6334	193.17	1.3787	NA	0.123521	0.0886905	0.367333	0.278643	0.00237931	0.00237931	RN7SL1	NA	0.0355375	FALSE	NA	NA	NA	0	FALSE
isoComp_00069550	geneComp_00020734	MSTRG.23095.3	MSTRG.23095	N_1	Y_1	NA	NA	7552.19	8180.94	3150.91	1361.46	437.886	-1.3765	NA	530.546	543.586	439.268	40.4977	116.084	-0.307398	NA	0.0749375	0.077619	0.0561667	-0.0214524	1	0.00237931	RN7SL1	NA	0.0354979	FALSE	NA	NA	NA	0	FALSE
isoComp_00069551	geneComp_00020734	MSTRG.23095.4	MSTRG.23095	N_1	Y_1	NA	NA	7552.19	8180.94	3150.91	1361.46	437.886	-1.3765	NA	155.686	177.918	0.0585318	86.2135	0.0447511	-11.3422	NA	0.01175	0.0134286	0	-0.0134286	1	0.00237931	RN7SL1	NA	0.0355146	FALSE	NA	NA	NA	0	FALSE
isoComp_00069552	geneComp_00020734	MSTRG.23095.5	MSTRG.23095	N_1	Y_1	NA	NA	7552.19	8180.94	3150.91	1361.46	437.886	-1.3765	NA	437.399	470.223	207.633	111.429	199.694	-1.17927	NA	0.0303333	0.0335952	0.0075	-0.0260952	1	0.00237931	RN7SL1	NA	0.0355291	FALSE	NA	NA	NA	0	FALSE
isoComp_00069553	geneComp_00020734	MSTRG.23095.6	MSTRG.23095	N_1	Y_1	NA	NA	7552.19	8180.94	3150.91	1361.46	437.886	-1.3765	NA	71.3307	81.5086	0.085687	48.3737	0.0385184	-9.73459	NA	0.00827083	0.00945238	0	-0.00945238	1	0.00237931	RN7SL1	NA	0.0355791	FALSE	NA	NA	NA	0	FALSE
isoComp_00069554	geneComp_00020734	MSTRG.23095.7	MSTRG.23095	N_1	Y_1	NA	NA	7552.19	8180.94	3150.91	1361.46	437.886	-1.3765	NA	184.655	204.621	44.8931	64.13	27.7088	-2.18814	NA	0.029375	0.032119	0.0101667	-0.0219524	1	0.00237931	RN7SL1	NA	0.0353962	FALSE	NA	NA	NA	0	FALSE
isoComp_00069555	geneComp_00020734	MSTRG.23095.8	MSTRG.23095	N_1	Y_1	NA	NA	7552.19	8180.94	3150.91	1361.46	437.886	-1.3765	NA	34.1635	34.9816	28.4366	6.24762	9.36655	-0.29875	NA	0.00589583	0.00614286	0.00416667	-0.00197619	1	0.00237931	RN7SL1	NA	0.0355125	FALSE	NA	NA	NA	0	FALSE
isoComp_00069556	geneComp_00020734	MSTRG.23095.9	MSTRG.23095	N_1	Y_1	NA	NA	7552.19	8180.94	3150.91	1361.46	437.886	-1.3765	NA	27.8266	21.1805	74.3493	11.2711	74.3492	1.8111	NA	0.00560417	0.00571429	0.00483333	-0.000880952	1	0.00237931	RN7SL1	NA	0.035552	FALSE	NA	NA	NA	0	FALSE
isoComp_00075173	geneComp_00022139	ENST00000340892	MSTRG.24431	N_1	Y_1	NA	NA	10.3719	10.5435	9.17099	1.63801	4.50589	-0.200997	NA	1.28797	1.2203	1.7617	0.262766	1.20476	0.526125	NA	0.0954792	0.0985952	0.0736667	-0.0249286	1	0.000616728	TC2N	FALSE	0.999881	TRUE	no	no	no	0	FALSE
isoComp_00075174	geneComp_00022139	ENST00000360594	MSTRG.24431	N_1	Y_1	NA	NA	10.3719	10.5435	9.17099	1.63801	4.50589	-0.200997	NA	2.21696	1.86963	4.64833	0.472206	2.0991	1.30937	NA	0.245271	0.200929	0.555667	0.354738	0.0455773	0.000616728	TC2N	FALSE	0.999888	TRUE	no	no	no	0	FALSE
isoComp_00075199	geneComp_00022139	MSTRG.24431.28	MSTRG.24431	N_1	Y_1	NA	NA	10.3719	10.5435	9.17099	1.63801	4.50589	-0.200997	NA	1.72602	1.97258	0.0001	0.760149	0	-7.61688	NA	0.101583	0.116095	0	-0.116095	0.000616728	0.000616728	TC2N	FALSE	0.999888	TRUE	no	no	no	0	FALSE
isoComp_00083026	geneComp_00023729	ENST00000360319	MSTRG.2604	N_1	Y_1	NA	NA	566.929	544.654	722.852	68.2812	191.325	0.408353	NA	5.30025	5.90019	1.10065	1.39037	0.217048	-2.4118	NA	0.0134375	0.014881	0.00333333	-0.0115476	1	6.88243e-15	FLNA	FALSE	1	TRUE	no	no	yes	1	TRUE
isoComp_00083027	geneComp_00023729	ENST00000369850	MSTRG.2604	N_1	Y_1	NA	NA	566.929	544.654	722.852	68.2812	191.325	0.408353	NA	13.8339	15.4202	2.72993	4.44465	0.621133	-2.49355	NA	0.0192708	0.0214286	0.00416667	-0.0172619	0.301687	6.88243e-15	FLNA	FALSE	1	TRUE	no	no	yes	1	TRUE
isoComp_00083028	geneComp_00023729	ENST00000369856	MSTRG.2604	N_1	Y_1	NA	NA	566.929	544.654	722.852	68.2812	191.325	0.408353	NA	124.712	89.7762	369.259	21.8562	155.793	2.04011	NA	0.0914375	0.0750952	0.205833	0.130738	0.0658525	6.88243e-15	FLNA	FALSE	1	TRUE	no	no	yes	1	TRUE
isoComp_00083030	geneComp_00023729	ENST00000422373	MSTRG.2604	N_1	Y_1	NA	NA	566.929	544.654	722.852	68.2812	191.325	0.408353	NA	7.3722	8.02196	2.82384	1.71433	0.637071	-1.50299	NA	0.0135	0.0147143	0.005	-0.00971429	0.528559	6.88243e-15	FLNA	FALSE	1	TRUE	no	no	yes	1	TRUE
isoComp_00083039	geneComp_00023729	ENST00000490936	MSTRG.2604	N_1	Y_1	NA	NA	566.929	544.654	722.852	68.2812	191.325	0.408353	NA	143.877	135.478	202.668	17.37	48.1364	0.581021	NA	0.252667	0.238833	0.3495	0.110667	0.00421098	6.88243e-15	FLNA	TRUE	1	TRUE	no	no	no	3	TRUE
isoComp_00083042	geneComp_00023729	MSTRG.2604.10	MSTRG.2604	N_1	Y_1	NA	NA	566.929	544.654	722.852	68.2812	191.325	0.408353	NA	49.4744	54.9739	10.9781	16.9823	6.80076	-2.32306	NA	0.154729	0.174667	0.0151667	-0.1595	0.412413	6.88243e-15	FLNA	TRUE	1	TRUE	no	no	yes	3	TRUE
isoComp_00083044	geneComp_00023729	MSTRG.2604.12	MSTRG.2604	N_1	Y_1	NA	NA	566.929	544.654	722.852	68.2812	191.325	0.408353	NA	53.0322	60.6082	0.0001	30.7009	0	-12.5512	NA	0.0597708	0.0683095	0	-0.0683095	1.70933e-08	6.88243e-15	FLNA	FALSE	1	TRUE	no	no	yes	0	TRUE
isoComp_00083045	geneComp_00023729	MSTRG.2604.13	MSTRG.2604	N_1	Y_1	NA	NA	566.929	544.654	722.852	68.2812	191.325	0.408353	NA	11.593	10.7447	17.5308	1.61311	5.74134	0.705738	NA	0.00339583	0.0027619	0.00783333	0.00507143	0.884374	6.88243e-15	FLNA	NA	0.00221512	FALSE	NA	NA	NA	0	TRUE
isoComp_00083049	geneComp_00023729	MSTRG.2604.20	MSTRG.2604	N_1	Y_1	NA	NA	566.929	544.654	722.852	68.2812	191.325	0.408353	NA	44.8192	51.2219	0.0001	19.1811	0	-12.3085	NA	0.150042	0.170262	0.0085	-0.161762	6.88243e-15	6.88243e-15	FLNA	TRUE	1	TRUE	no	no	yes	0	TRUE
isoComp_00083050	geneComp_00023729	MSTRG.2604.6	MSTRG.2604	N_1	Y_1	NA	NA	566.929	544.654	722.852	68.2812	191.325	0.408353	NA	9.95056	10.5885	5.48503	2.77734	1.21984	-0.947659	NA	0.00745833	0.00802381	0.0035	-0.00452381	0.918056	6.88243e-15	FLNA	TRUE	1	TRUE	no	no	yes	2	TRUE
isoComp_00083051	geneComp_00023729	MSTRG.2604.9	MSTRG.2604	N_1	Y_1	NA	NA	566.929	544.654	722.852	68.2812	191.325	0.408353	NA	74.0425	72.0075	88.2877	24.8991	47.8053	0.294029	NA	0.187417	0.161571	0.368333	0.206762	0.853116	6.88243e-15	FLNA	FALSE	1	TRUE	no	no	yes	0	TRUE
isoComp_00093756	geneComp_00025911	ENST00000572427	MSTRG.28091	N_1	Y_1	NA	NA	8.01671	7.77397	9.71594	1.00853	2.82897	0.321332	NA	1.19735	0.785852	4.07786	0.511585	1.57693	2.36077	NA	0.0666875	0.0392619	0.258667	0.219405	0.027871	0.025542	MMP25-AS1	NA	0.0136504	FALSE	NA	NA	NA	0	TRUE
isoComp_00093759	geneComp_00025911	ENST00000573130	MSTRG.28091	N_1	Y_1	NA	NA	8.01671	7.77397	9.71594	1.00853	2.82897	0.321332	NA	1.7817	1.96384	0.50668	0.433513	0.392275	-1.93366	NA	0.31575	0.336976	0.167167	-0.16981	0.025542	0.025542	MMP25-AS1	FALSE	0.971204	TRUE	no	no	no	0	TRUE
isoComp_00094942	geneComp_00026074	ENST00000251170	MSTRG.28257	N_1	Y_1	NA	NA	6.48779	5.95625	10.2086	0.748559	4.56431	0.776302	NA	2.26278	2.09209	3.45757	0.431781	1.21435	0.722099	NA	0.128021	0.115357	0.216667	0.10131	3.21602e-246	3.21602e-246	SEC14L5	FALSE	1	TRUE	no	no	yes	0	TRUE
isoComp_00094943	geneComp_00026074	ENST00000262374	MSTRG.28257	N_1	Y_1	NA	NA	6.48779	5.95625	10.2086	0.748559	4.56431	0.776302	NA	2.06301	2.06448	2.05272	0.244996	0.641509	-0.00819992	NA	0.378479	0.393262	0.275	-0.118262	0.705512	3.21602e-246	ALG1	FALSE	0.999998	TRUE	no	no	no	0	TRUE
isoComp_00095110	geneComp_00026106	ENST00000283027	MSTRG.28296	N_1	Y_1	NA	NA	5.61115	5.732	4.76521	0.552967	1.23633	-0.265987	NA	1.13267	1.27936	0.105772	0.394614	0.105672	-3.47731	NA	0.114437	0.13019	0.00416667	-0.126024	0.00397659	0.00397659	NUBP1	FALSE	0.999658	TRUE	no	no	no	0	TRUE
isoComp_00095118	geneComp_00026106	MSTRG.28296.1	MSTRG.28296	N_1	Y_1	NA	NA	5.61115	5.732	4.76521	0.552967	1.23633	-0.265987	NA	1.68222	1.64232	1.96158	0.217137	0.622264	0.254863	NA	0.517833	0.49831	0.6545	0.15619	0.00405105	0.00397659	NUBP1	FALSE	0.998263	TRUE	no	no	no	1	TRUE
isoComp_00095752	geneComp_00026229	ENST00000339430	MSTRG.28408	N_1	Y_1	NA	NA	289.722	284.372	327.172	28.8496	91.6256	0.202266	NA	77.7484	68.1521	144.923	15.3105	62.1118	1.08834	NA	0.40525	0.371595	0.640833	0.269238	1	0	LITAF	FALSE	0.797462	TRUE	no	no	no	0	TRUE
isoComp_00095753	geneComp_00026229	ENST00000413364	MSTRG.28408	N_1	Y_1	NA	NA	289.722	284.372	327.172	28.8496	91.6256	0.202266	NA	13.6023	15.3071	1.66877	5.3014	0.403826	-3.18967	NA	0.0166458	0.0188095	0.0015	-0.0173095	0.868014	0	LITAF	FALSE	0.732618	TRUE	no	no	yes	0	TRUE
isoComp_00095754	geneComp_00026229	ENST00000570904	MSTRG.28408	N_1	Y_1	NA	NA	289.722	284.372	327.172	28.8496	91.6256	0.202266	NA	3.56646	2.42044	11.5886	0.920186	10.81	2.25466	NA	0.00704167	0.00707143	0.00683333	-0.000238095	1	0	LITAF	FALSE	0.809332	TRUE	no	no	no	0	TRUE
isoComp_00095759	geneComp_00026229	ENST00000571976	MSTRG.28408	N_1	Y_1	NA	NA	289.722	284.372	327.172	28.8496	91.6256	0.202266	NA	3.51706	3.56621	3.17298	0.503257	0.893504	-0.168055	NA	0.00370833	0.00390476	0.00233333	-0.00157143	1	0	LITAF	NA	0.638539	FALSE	NA	NA	NA	0	TRUE
isoComp_00095766	geneComp_00026229	ENST00000575426	MSTRG.28408	N_1	Y_1	NA	NA	289.722	284.372	327.172	28.8496	91.6256	0.202266	NA	17.8903	19.5307	6.40704	6.1131	3.21894	-1.6065	NA	0.136896	0.144905	0.0808333	-0.0640714	0.938477	0	LITAF	NA	0.0765218	FALSE	NA	NA	NA	0	TRUE
isoComp_00095776	geneComp_00026229	ENST00000622633	MSTRG.28408	N_1	Y_1	NA	NA	289.722	284.372	327.172	28.8496	91.6256	0.202266	NA	10.5733	10.9053	8.24957	1.8823	1.72299	-0.402209	NA	0.05975	0.0648095	0.0243333	-0.0404762	1	0	LITAF	FALSE	0.796371	TRUE	no	no	no	0	TRUE
isoComp_00095783	geneComp_00026229	MSTRG.28408.112	MSTRG.28408	N_1	Y_1	NA	NA	289.722	284.372	327.172	28.8496	91.6256	0.202266	NA	5.7451	6.16532	2.80352	0.854768	1.41813	-1.13414	NA	0.00522917	0.0057619	0.0015	-0.0042619	0.279656	0	LITAF	NA	0.00806795	FALSE	NA	NA	NA	0	TRUE
isoComp_00095839	geneComp_00026229	MSTRG.28408.71	MSTRG.28408	N_1	Y_1	NA	NA	289.722	284.372	327.172	28.8496	91.6256	0.202266	NA	3.97351	3.47333	7.47476	0.813123	5.70456	1.10349	NA	0.0065	0.00628571	0.008	0.00171429	0.847699	0	LITAF	FALSE	0.768872	TRUE	no	no	no	1	TRUE
isoComp_00095845	geneComp_00026229	MSTRG.28408.79	MSTRG.28408	N_1	Y_1	NA	NA	289.722	284.372	327.172	28.8496	91.6256	0.202266	NA	50.5126	52.585	36.0061	16.5332	35.5517	-0.546284	NA	0.0641042	0.0660238	0.0506667	-0.0153571	0.332892	0	LITAF	NA	0.349706	FALSE	NA	NA	NA	0	TRUE
isoComp_00095847	geneComp_00026229	MSTRG.28408.80	MSTRG.28408	N_1	Y_1	NA	NA	289.722	284.372	327.172	28.8496	91.6256	0.202266	NA	1.46777	1.61217	0.456934	0.588109	0.286766	-1.79664	NA	0.00204167	0.00230952	0.000166667	-0.00214286	0.219194	0	LITAF	FALSE	0.873438	TRUE	no	no	no	0	TRUE
isoComp_00095855	geneComp_00026229	MSTRG.28408.90	MSTRG.28408	N_1	Y_1	NA	NA	289.722	284.372	327.172	28.8496	91.6256	0.202266	NA	15.1332	13.2739	28.1482	5.21524	17.1271	1.08388	NA	0.00727083	0.00771429	0.00416667	-0.00354762	0.69521	0	LITAF	FALSE	0.823836	TRUE	no	no	no	0	TRUE
isoComp_00095856	geneComp_00026229	MSTRG.28408.91	MSTRG.28408	N_1	Y_1	NA	NA	289.722	284.372	327.172	28.8496	91.6256	0.202266	NA	2.40696	2.51556	1.64673	0.25131	0.501	-0.60827	NA	0.00314583	0.00340476	0.00133333	-0.00207143	0.228594	0	LITAF	NA	0.626544	FALSE	NA	NA	NA	1	TRUE
isoComp_00095857	geneComp_00026229	MSTRG.28408.92	MSTRG.28408	N_1	Y_1	NA	NA	289.722	284.372	327.172	28.8496	91.6256	0.202266	NA	42.1436	43.0475	35.8157	6.79174	23.2828	-0.265271	NA	0.201937	0.216024	0.103333	-0.11269	0	0	LITAF	NA	0.0743327	FALSE	NA	NA	NA	1	TRUE
isoComp_00095859	geneComp_00026229	MSTRG.28408.94	MSTRG.28408	N_1	Y_1	NA	NA	289.722	284.372	327.172	28.8496	91.6256	0.202266	NA	10.9154	12.2365	1.66736	3.94907	1.35489	-2.8681	NA	0.0150208	0.016881	0.002	-0.014881	0.883471	0	LITAF	FALSE	0.83547	TRUE	no	no	no	0	TRUE
isoComp_00096398	geneComp_00026322	ENST00000255759	MSTRG.28494	N_1	Y_1	NA	NA	6.56408	6.48806	7.09621	0.606296	2.12809	0.129071	NA	3.25406	2.91937	5.59689	0.407091	2.42947	0.936612	NA	0.204042	0.188095	0.315667	0.127571	0.0348875	0.0344914	CEP20	NA	0.721426	FALSE	NA	NA	NA	0	FALSE
isoComp_00096413	geneComp_00026322	MSTRG.28494.8	MSTRG.28494	N_1	Y_1	NA	NA	6.56408	6.48806	7.09621	0.606296	2.12809	0.129071	NA	1.11554	1.27183	0.0214877	0.429159	0.0155935	-5.34728	NA	0.114604	0.130262	0.005	-0.125262	0.0344914	0.0344914	CEP20	NA	0.0919094	FALSE	NA	NA	NA	0	FALSE
isoComp_00103088	geneComp_00027523	ENST00000379378	MSTRG.29633	N_1	Y_1	NA	NA	29.0177	28.8748	30.018	1.04027	4.51868	0.0560013	NA	1.07421	0.837845	2.72878	0.500507	2.58367	1.69166	NA	0.0382083	0.0280714	0.109167	0.0810952	0.946319	0	E2F4	FALSE	0.999991	TRUE	no	no	yes	0	TRUE
isoComp_00103089	geneComp_00027523	ENST00000561904	MSTRG.29633	N_1	Y_1	NA	NA	29.0177	28.8748	30.018	1.04027	4.51868	0.0560013	NA	5.09776	5.46041	2.55917	0.533556	1.11331	-1.09035	NA	0.165292	0.179762	0.064	-0.115762	0	0	E2F4	TRUE	0.834977	TRUE	no	no	no	1	TRUE
isoComp_00103095	geneComp_00027523	ENST00000567007	MSTRG.29633	N_1	Y_1	NA	NA	29.0177	28.8748	30.018	1.04027	4.51868	0.0560013	NA	1.01644	1.11652	0.315924	0.383297	0.154403	-1.78926	NA	0.0399167	0.0441905	0.01	-0.0341905	0.580315	0	E2F4	FALSE	0.903549	TRUE	no	no	yes	3	TRUE
isoComp_00103098	geneComp_00027523	ENST00000568693	MSTRG.29633	N_1	Y_1	NA	NA	29.0177	28.8748	30.018	1.04027	4.51868	0.0560013	NA	1.38813	1.39345	1.3509	0.0923648	0.237772	-0.044416	NA	0.0445625	0.0456667	0.0368333	-0.00883333	0.88177	0	E2F4	NA	0.00319963	FALSE	NA	NA	NA	0	TRUE
isoComp_00103103	geneComp_00027523	MSTRG.29633.11	MSTRG.29633	N_1	Y_1	NA	NA	29.0177	28.8748	30.018	1.04027	4.51868	0.0560013	NA	13.9724	13.3582	18.2712	1.68762	4.56748	0.451555	NA	0.475667	0.45431	0.625167	0.170857	0.0521076	0	E2F4	FALSE	0.907277	TRUE	no	no	yes	0	TRUE
isoComp_00103105	geneComp_00027523	MSTRG.29633.13	MSTRG.29633	N_1	Y_1	NA	NA	29.0177	28.8748	30.018	1.04027	4.51868	0.0560013	NA	1.48871	1.69153	0.0689452	0.654153	0.0308159	-4.42984	NA	0.0449375	0.0513571	0	-0.0513571	0.484575	0	E2F4	FALSE	0.905738	TRUE	no	no	yes	1	TRUE
isoComp_00103112	geneComp_00027523	MSTRG.29633.22	MSTRG.29633	N_1	Y_1	NA	NA	29.0177	28.8748	30.018	1.04027	4.51868	0.0560013	NA	1.04804	0.923167	1.92218	0.218717	1.38592	1.05002	NA	0.0464792	0.0448095	0.0581667	0.0133571	0.991943	0	E2F4	NA	0.0136877	FALSE	NA	NA	NA	1	TRUE
isoComp_00104304	geneComp_00027689	ENST00000302516	MSTRG.29788	N_1	Y_1	NA	NA	19.6151	20.2802	14.9596	1.70779	3.63729	-0.438743	NA	1.03203	1.031	1.03921	0.127577	0.26115	0.0113318	NA	0.09075	0.0881429	0.109	0.0208571	0.881368	1.18756e-284	SF3B3	FALSE	1	TRUE	no	no	no	0	TRUE
isoComp_00104314	geneComp_00027689	ENST00000568539	MSTRG.29788	N_1	Y_1	NA	NA	19.6151	20.2802	14.9596	1.70779	3.63729	-0.438743	NA	2.09834	2.23054	1.17293	0.298984	0.325343	-0.921477	NA	0.0642292	0.070119	0.023	-0.047119	0.739478	1.18756e-284	SF3B3	NA	0.569833	FALSE	NA	NA	NA	0	TRUE
isoComp_00104323	geneComp_00027689	MSTRG.29788.19	MSTRG.29788	N_1	Y_1	NA	NA	19.6151	20.2802	14.9596	1.70779	3.63729	-0.438743	NA	3.52916	3.42106	4.28585	0.485767	2.30552	0.324289	NA	0.348854	0.341143	0.402833	0.0616905	0.0222085	1.18756e-284	SF3B3	FALSE	0.999985	TRUE	no	no	no	1	TRUE
isoComp_00104328	geneComp_00027689	MSTRG.29788.3	MSTRG.29788	N_1	Y_1	NA	NA	19.6151	20.2802	14.9596	1.70779	3.63729	-0.438743	NA	1.75364	1.42136	4.07956	0.236999	1.70373	1.51456	NA	0.102625	0.0797619	0.262667	0.182905	0.00908257	1.18756e-284	SF3B3	FALSE	1	TRUE	no	no	no	0	TRUE
isoComp_00104329	geneComp_00027689	MSTRG.29788.4	MSTRG.29788	N_1	Y_1	NA	NA	19.6151	20.2802	14.9596	1.70779	3.63729	-0.438743	NA	2.58955	2.95947	0.0001	0.785913	0	-8.19971	NA	0.106188	0.121357	0	-0.121357	1.18756e-284	1.18756e-284	SF3B3	FALSE	1	TRUE	no	no	no	0	TRUE
isoComp_00104330	geneComp_00027689	MSTRG.29788.5	MSTRG.29788	N_1	Y_1	NA	NA	19.6151	20.2802	14.9596	1.70779	3.63729	-0.438743	NA	3.35679	3.74333	0.65105	0.703361	0.65095	-2.50534	NA	0.0267917	0.030619	0	-0.030619	0.0788215	1.18756e-284	SF3B3	TRUE	1	TRUE	no	no	no	0	TRUE
isoComp_00106430	geneComp_00028184	ENST00000537098	MSTRG.30257	N_1	Y_1	NA	NA	35.531	33.716	48.2361	2.02585	8.23814	0.516552	NA	1.04188	0.918072	1.90854	0.115189	0.85257	1.0477	NA	0.0155	0.013881	0.0268333	0.0129524	0.883482	3.17537e-06	CMIP	FALSE	1	TRUE	no	no	no	0	TRUE
isoComp_00106431	geneComp_00028184	ENST00000539778	MSTRG.30257	N_1	Y_1	NA	NA	35.531	33.716	48.2361	2.02585	8.23814	0.516552	NA	3.68153	2.93214	8.92725	0.977059	6.61291	1.60296	NA	0.0506875	0.0439286	0.098	0.0540714	0.933427	3.17537e-06	CMIP	FALSE	1	TRUE	no	no	no	0	TRUE
isoComp_00106432	geneComp_00028184	ENST00000561605	MSTRG.30257	N_1	Y_1	NA	NA	35.531	33.716	48.2361	2.02585	8.23814	0.516552	NA	1.49684	1.50153	1.46401	0.12711	0.396237	-0.0362582	NA	0.0359583	0.037381	0.026	-0.011381	0.757361	3.17537e-06	CMIP	FALSE	0.742308	TRUE	no	no	no	0	TRUE
isoComp_00106435	geneComp_00028184	ENST00000566462	MSTRG.30257	N_1	Y_1	NA	NA	35.531	33.716	48.2361	2.02585	8.23814	0.516552	NA	1.15016	1.2006	0.797095	0.0740671	0.112479	-0.584911	NA	0.0413125	0.0438333	0.0236667	-0.0201667	0.239288	3.17537e-06	CMIP	NA	0.338449	FALSE	NA	NA	NA	0	TRUE
isoComp_00106437	geneComp_00028184	ENST00000569146	MSTRG.30257	N_1	Y_1	NA	NA	35.531	33.716	48.2361	2.02585	8.23814	0.516552	NA	1.11958	1.11973	1.11857	0.109812	0.194098	-0.00148117	NA	0.0168333	0.0172857	0.0136667	-0.00361905	1	3.17537e-06	CMIP	NA	0.246122	FALSE	NA	NA	NA	0	TRUE
isoComp_00106447	geneComp_00028184	MSTRG.30257.13	MSTRG.30257	N_1	Y_1	NA	NA	35.531	33.716	48.2361	2.02585	8.23814	0.516552	NA	1.89767	2.03678	0.923889	0.476547	0.205705	-1.13203	NA	0.016	0.0176429	0.0045	-0.0131429	0.922389	3.17537e-06	CMIP	TRUE	0.999998	TRUE	no	no	no	0	TRUE
isoComp_00106449	geneComp_00028184	MSTRG.30257.16	MSTRG.30257	N_1	Y_1	NA	NA	35.531	33.716	48.2361	2.02585	8.23814	0.516552	NA	2.37249	2.3833	2.29679	0.134606	0.401266	-0.0531162	NA	0.0527292	0.0545476	0.04	-0.0145476	0.557335	3.17537e-06	CMIP	FALSE	1	TRUE	no	no	no	2	TRUE
isoComp_00106453	geneComp_00028184	MSTRG.30257.2	MSTRG.30257	N_1	Y_1	NA	NA	35.531	33.716	48.2361	2.02585	8.23814	0.516552	NA	2.86652	2.43598	5.88035	0.192958	2.61557	1.26794	NA	0.0369167	0.0332143	0.0628333	0.029619	0.438006	3.17537e-06	CMIP	FALSE	0.999999	TRUE	no	no	no	0	TRUE
isoComp_00106455	geneComp_00028184	MSTRG.30257.26	MSTRG.30257	N_1	Y_1	NA	NA	35.531	33.716	48.2361	2.02585	8.23814	0.516552	NA	1.52733	1.38133	2.54932	0.65299	1.53475	0.879303	NA	0.0259583	0.0218333	0.0548333	0.033	0.491412	3.17537e-06	CMIP	FALSE	1	TRUE	no	no	no	0	TRUE
isoComp_00106456	geneComp_00028184	MSTRG.30257.28	MSTRG.30257	N_1	Y_1	NA	NA	35.531	33.716	48.2361	2.02585	8.23814	0.516552	NA	2.21374	1.34473	8.2968	0.692123	4.83141	2.61629	NA	0.0464583	0.032381	0.145	0.112619	0.564947	3.17537e-06	CMIP	FALSE	1	TRUE	no	no	no	0	TRUE
isoComp_00106458	geneComp_00028184	MSTRG.30257.30	MSTRG.30257	N_1	Y_1	NA	NA	35.531	33.716	48.2361	2.02585	8.23814	0.516552	NA	1.94924	2.01276	1.50466	0.0949375	0.158023	-0.417333	NA	0.0652708	0.0685714	0.0421667	-0.0264048	0.295898	3.17537e-06	CMIP	NA	0.109663	FALSE	NA	NA	NA	1	TRUE
isoComp_00106462	geneComp_00028184	MSTRG.30257.9	MSTRG.30257	N_1	Y_1	NA	NA	35.531	33.716	48.2361	2.02585	8.23814	0.516552	NA	10.0722	10.3613	8.04818	1.03941	2.37467	-0.364073	NA	0.464521	0.482048	0.341833	-0.140214	3.17537e-06	3.17537e-06	CMIP	TRUE	1	TRUE	no	no	no	1	TRUE
isoComp_00111176	geneComp_00028920	ENST00000225655	MSTRG.30944	N_1	Y_1	NA	NA	354.084	368.196	255.303	30.6148	20.7879	-0.528244	NA	54.2563	60.4243	11.0801	14.5281	5.30387	-2.4461	NA	0.117104	0.131548	0.016	-0.115548	0.91638	0	PFN1	FALSE	0.959031	TRUE	no	no	no	1	TRUE
isoComp_00111178	geneComp_00028920	ENST00000574872	MSTRG.30944	N_1	Y_1	NA	NA	354.084	368.196	255.303	30.6148	20.7879	-0.528244	NA	97.2334	98.0912	91.2283	14.2964	15.7099	-0.104631	NA	0.303646	0.318167	0.202	-0.116167	0.606213	0	PFN1	NA	0.688307	FALSE	NA	NA	NA	0	TRUE
isoComp_00111179	geneComp_00028920	MSTRG.30944.1	MSTRG.30944	N_1	Y_1	NA	NA	354.084	368.196	255.303	30.6148	20.7879	-0.528244	NA	10.912	10.4175	14.3736	3.62368	5.35955	0.46403	NA	0.0502708	0.0516667	0.0405	-0.0111667	0.140731	0	PFN1	FALSE	0.958612	TRUE	no	no	no	0	TRUE
isoComp_00111180	geneComp_00028920	MSTRG.30944.12	MSTRG.30944	N_1	Y_1	NA	NA	354.084	368.196	255.303	30.6148	20.7879	-0.528244	NA	7.85615	8.97845	0.0001	8.97835	0	-9.79757	NA	0.0125417	0.0143333	0	-0.0143333	0.769505	0	PFN1	NA	0.321417	FALSE	NA	NA	NA	0	TRUE
isoComp_00111182	geneComp_00028920	MSTRG.30944.5	MSTRG.30944	N_1	Y_1	NA	NA	354.084	368.196	255.303	30.6148	20.7879	-0.528244	NA	80.3402	73.557	127.822	13.2366	16.5474	0.797121	NA	0.4365	0.393167	0.739833	0.346667	7.76444e-06	0	PFN1	FALSE	0.989191	TRUE	no	no	yes	1	TRUE
isoComp_00111183	geneComp_00028920	MSTRG.30944.6	MSTRG.30944	N_1	Y_1	NA	NA	354.084	368.196	255.303	30.6148	20.7879	-0.528244	NA	18.8732	21.5694	0.0001	8.58769	0	-11.0611	NA	0.0280208	0.0320238	0	-0.0320238	0.158512	0	PFN1	FALSE	0.959416	TRUE	no	no	no	0	TRUE
isoComp_00111184	geneComp_00028920	MSTRG.30944.7	MSTRG.30944	N_1	Y_1	NA	NA	354.084	368.196	255.303	30.6148	20.7879	-0.528244	NA	50.8688	56.64	10.4704	13.4424	10.4703	-2.43439	NA	0.0150625	0.0170476	0.00116667	-0.015881	0.339451	0	PFN1	FALSE	0.959402	TRUE	no	no	no	0	TRUE
isoComp_00111185	geneComp_00028920	MSTRG.30944.8	MSTRG.30944	N_1	Y_1	NA	NA	354.084	368.196	255.303	30.6148	20.7879	-0.528244	NA	20.76	23.7257	0.0001	23.7256	0	-11.1985	NA	0.0188333	0.0215238	0	-0.0215238	0.982744	0	PFN1	FALSE	0.959437	TRUE	no	no	no	0	TRUE
isoComp_00111186	geneComp_00028920	MSTRG.30944.9	MSTRG.30944	N_1	Y_1	NA	NA	354.084	368.196	255.303	30.6148	20.7879	-0.528244	NA	8.54024	9.76026	0.0001	6.56146	0	-9.9179	NA	0.00954167	0.0109048	0	-0.0109048	0	0	PFN1	FALSE	0.95803	TRUE	no	no	no	1	TRUE
isoComp_00115815	geneComp_00029848	ENST00000268758	MSTRG.31842	N_1	Y_1	NA	NA	38.2821	38.3826	37.5788	1.67816	4.12444	-0.0305251	NA	3.4095	3.87869	0.125148	1.44002	0.0705702	-4.84667	NA	0.0609167	0.0690952	0.00366667	-0.0654286	1	0.0356587	PIGS	FALSE	0.999999	TRUE	no	no	no	0	TRUE
isoComp_00115817	geneComp_00029848	ENST00000308360	MSTRG.31842	N_1	Y_1	NA	NA	38.2821	38.3826	37.5788	1.67816	4.12444	-0.0305251	NA	10.5402	11.3693	4.73642	1.46115	2.93145	-1.2615	NA	0.414646	0.440238	0.2355	-0.204738	1	0.0356587	PIGS	FALSE	1	TRUE	yes	no	no	0	TRUE
isoComp_00115819	geneComp_00029848	ENST00000395346	MSTRG.31842	N_1	Y_1	NA	NA	38.2821	38.3826	37.5788	1.67816	4.12444	-0.0305251	NA	7.58856	6.37435	16.0881	1.39014	4.36383	1.33428	NA	0.159188	0.130238	0.361833	0.231595	0.0356587	0.0356587	PIGS	FALSE	1	TRUE	yes	no	no	1	TRUE
isoComp_00115824	geneComp_00029848	ENST00000484980	MSTRG.31842	N_1	Y_1	NA	NA	38.2821	38.3826	37.5788	1.67816	4.12444	-0.0305251	NA	3.62656	3.61018	3.74121	0.25971	0.964725	0.0512941	NA	0.0975	0.0951429	0.114	0.0188571	1	0.0356587	UNC119	FALSE	0.984798	TRUE	yes	no	no	0	TRUE
isoComp_00115839	geneComp_00029848	MSTRG.31842.10	MSTRG.31842	N_1	Y_1	NA	NA	38.2821	38.3826	37.5788	1.67816	4.12444	-0.0305251	NA	2.59539	2.59681	2.58543	0.781144	1.65544	-0.00631392	NA	0.0158958	0.0152381	0.0205	0.0052619	1	0.0356587	UNC119	FALSE	0.85702	TRUE	no	no	yes	1	TRUE
isoComp_00115841	geneComp_00029848	MSTRG.31842.13	MSTRG.31842	N_1	Y_1	NA	NA	38.2821	38.3826	37.5788	1.67816	4.12444	-0.0305251	NA	2.00755	1.66428	4.4104	0.526316	2.84728	1.40063	NA	0.0426875	0.0371667	0.0813333	0.0441667	0.733731	0.0356587	UNC119	FALSE	0.929363	TRUE	no	no	no	1	TRUE
isoComp_00115844	geneComp_00029848	MSTRG.31842.18	MSTRG.31842	N_1	Y_1	NA	NA	38.2821	38.3826	37.5788	1.67816	4.12444	-0.0305251	NA	1.5305	1.53985	1.46504	0.136088	0.390554	-0.0713809	NA	0.0413125	0.0402619	0.0486667	0.00840476	1	0.0356587	UNC119	TRUE	0.970237	TRUE	no	no	yes	1	TRUE
isoComp_00117595	geneComp_00030172	ENST00000587805	MSTRG.32157	N_1	Y_1	NA	NA	35.2563	35.3427	34.6519	1.76682	5.17985	-0.0284694	NA	1.00241	1.0189	0.886993	0.140209	0.155777	-0.197935	NA	0.0248542	0.0243333	0.0285	0.00416667	0.844263	0.0158174	AP2B1	NA	0.0201002	FALSE	NA	NA	NA	0	TRUE
isoComp_00117603	geneComp_00030172	ENST00000610402	MSTRG.32157	N_1	Y_1	NA	NA	35.2563	35.3427	34.6519	1.76682	5.17985	-0.0284694	NA	3.98635	4.11974	3.05263	0.742432	1.3756	-0.431277	NA	0.02325	0.0218333	0.0331667	0.0113333	0.615649	0.0158174	AP2B1	FALSE	1	TRUE	no	no	yes	0	TRUE
isoComp_00117604	geneComp_00030172	ENST00000612035	MSTRG.32157	N_1	Y_1	NA	NA	35.2563	35.3427	34.6519	1.76682	5.17985	-0.0284694	NA	1.81584	1.96871	0.745718	1.02563	0.690193	-1.38864	NA	0.0307292	0.0325	0.0183333	-0.0141667	0.810431	0.0158174	AP2B1	FALSE	1	TRUE	no	no	yes	0	TRUE
isoComp_00117608	geneComp_00030172	ENST00000618940	MSTRG.32157	N_1	Y_1	NA	NA	35.2563	35.3427	34.6519	1.76682	5.17985	-0.0284694	NA	3.29355	3.57555	1.31958	1.04462	1.31488	-1.43122	NA	0.0498542	0.0527381	0.0296667	-0.0230714	0.737245	0.0158174	AP2B1	FALSE	1	TRUE	no	no	yes	0	TRUE
isoComp_00117611	geneComp_00030172	ENST00000621914	MSTRG.32157	N_1	Y_1	NA	NA	35.2563	35.3427	34.6519	1.76682	5.17985	-0.0284694	NA	1.8653	2.1098	0.153866	0.635806	0.123802	-3.69334	NA	0.277396	0.293857	0.162167	-0.13169	0.0158174	0.0158174	AP2B1	FALSE	1	TRUE	no	no	no	0	TRUE
isoComp_00117614	geneComp_00030172	MSTRG.32157.10	MSTRG.32157	N_1	Y_1	NA	NA	35.2563	35.3427	34.6519	1.76682	5.17985	-0.0284694	NA	3.60427	3.08302	7.25302	0.797869	6.59678	1.23155	NA	0.0892292	0.0794524	0.157667	0.0782143	0.175354	0.0158174	AP2B1	FALSE	1	TRUE	no	no	yes	0	TRUE
isoComp_00117615	geneComp_00030172	MSTRG.32157.11	MSTRG.32157	N_1	Y_1	NA	NA	35.2563	35.3427	34.6519	1.76682	5.17985	-0.0284694	NA	3.78261	3.51722	5.64034	1.0129	3.26774	0.679806	NA	0.0150417	0.0120238	0.0361667	0.0241429	0.95143	0.0158174	AP2B1	FALSE	1	TRUE	no	no	no	0	TRUE
isoComp_00117616	geneComp_00030172	MSTRG.32157.16	MSTRG.32157	N_1	Y_1	NA	NA	35.2563	35.3427	34.6519	1.76682	5.17985	-0.0284694	NA	5.59151	6.10829	1.97407	1.35671	0.998684	-1.62467	NA	0.192083	0.200167	0.1355	-0.0646667	0.715919	0.0158174	AP2B1	FALSE	1	TRUE	no	no	yes	1	TRUE
isoComp_00117617	geneComp_00030172	MSTRG.32157.21	MSTRG.32157	N_1	Y_1	NA	NA	35.2563	35.3427	34.6519	1.76682	5.17985	-0.0284694	NA	2.65699	2.7929	1.70564	0.673074	1.1011	-0.708174	NA	0.109979	0.109	0.116833	0.00783333	0.865987	0.0158174	AP2B1	FALSE	1	TRUE	no	no	no	0	TRUE
isoComp_00117622	geneComp_00030172	MSTRG.32157.31	MSTRG.32157	N_1	Y_1	NA	NA	35.2563	35.3427	34.6519	1.76682	5.17985	-0.0284694	NA	1.33461	1.35485	1.19289	0.172777	0.357265	-0.182241	NA	0.0408333	0.0397857	0.0481667	0.00838095	1	0.0158174	AP2B1	TRUE	0.999997	TRUE	no	no	no	0	TRUE
isoComp_00117629	geneComp_00030172	MSTRG.32157.5	MSTRG.32157	N_1	Y_1	NA	NA	35.2563	35.3427	34.6519	1.76682	5.17985	-0.0284694	NA	1.97706	1.1294	7.91074	0.369802	7.00764	2.79736	NA	0.0296875	0.0160476	0.125167	0.109119	0.615215	0.0158174	AP2B1	FALSE	1	TRUE	no	no	no	1	TRUE
isoComp_00119300	geneComp_00030519	ENST00000355653	MSTRG.32479	N_1	Y_1	NA	NA	22.7774	22.984	21.3307	1.49077	3.6534	-0.10765	NA	15.3295	16.5101	7.06553	1.6607	3.43384	-1.22331	NA	0.563875	0.605238	0.274333	-0.330905	0	0	VAT1	FALSE	0.999994	TRUE	no	no	yes	0	TRUE
isoComp_00119307	geneComp_00030519	MSTRG.32479.1	MSTRG.32479	N_1	Y_1	NA	NA	22.7774	22.984	21.3307	1.49077	3.6534	-0.10765	NA	3.03872	3.11339	2.51604	0.301845	0.616122	-0.306238	NA	0.230563	0.235357	0.197	-0.0383571	0.0188186	0	VAT1	FALSE	0.999987	TRUE	no	no	yes	1	TRUE
isoComp_00119308	geneComp_00030519	MSTRG.32479.3	MSTRG.32479	N_1	Y_1	NA	NA	22.7774	22.984	21.3307	1.49077	3.6534	-0.10765	NA	2.78518	2.11986	7.44238	0.917425	3.83365	1.80694	NA	0.107792	0.0815714	0.291333	0.209762	0.0237769	0	VAT1	FALSE	0.9999	TRUE	no	no	yes	1	TRUE
isoComp_00120526	geneComp_00030704	ENST00000389384	MSTRG.32659	N_1	Y_1	NA	NA	41.3051	40.5263	46.7564	1.66777	1.55249	0.206259	NA	9.04807	8.64164	11.8931	1.68506	6.12278	0.460291	NA	0.0349167	0.0345952	0.0371667	0.00257143	1	0	ATXN7L3	FALSE	0.999676	TRUE	no	no	yes	0	TRUE
isoComp_00120527	geneComp_00030704	ENST00000454077	MSTRG.32659	N_1	Y_1	NA	NA	41.3051	40.5263	46.7564	1.66777	1.55249	0.206259	NA	8.99579	7.64929	18.4213	1.47723	7.7488	1.26687	NA	0.329667	0.308786	0.475833	0.167048	1	0	ATXN7L3	FALSE	0.99974	TRUE	no	no	yes	0	TRUE
isoComp_00120535	geneComp_00030704	ENST00000591295	MSTRG.32659	N_1	Y_1	NA	NA	41.3051	40.5263	46.7564	1.66777	1.55249	0.206259	NA	10.7366	12.2704	0.0001	2.26733	0	-10.2478	NA	0.236521	0.269143	0.00816667	-0.260976	0	0	ATXN7L3	NA	0.529834	FALSE	NA	NA	NA	0	TRUE
isoComp_00120536	geneComp_00030704	ENST00000591807	MSTRG.32659	N_1	Y_1	NA	NA	41.3051	40.5263	46.7564	1.66777	1.55249	0.206259	NA	1.71425	1.6862	1.91058	0.134787	0.706812	0.179233	NA	0.038125	0.0390476	0.0316667	-0.00738095	0.594567	0	ATXN7L3	NA	0.0349412	FALSE	NA	NA	NA	2	TRUE
isoComp_00120538	geneComp_00030704	MSTRG.32659.1	MSTRG.32659	N_1	Y_1	NA	NA	41.3051	40.5263	46.7564	1.66777	1.55249	0.206259	NA	3.34471	2.83879	6.88615	0.787187	6.11613	1.27544	NA	0.0900625	0.0810476	0.153167	0.072119	1	0	ATXN7L3	FALSE	0.999728	TRUE	no	no	yes	0	TRUE
isoComp_00120542	geneComp_00030704	MSTRG.32659.18	MSTRG.32659	N_1	Y_1	NA	NA	41.3051	40.5263	46.7564	1.66777	1.55249	0.206259	NA	1.40823	1.45165	1.10429	0.26934	0.456074	-0.391471	NA	0.0534167	0.0560714	0.0348333	-0.0212381	0.994549	0	ATXN7L3	NA	0.463175	FALSE	NA	NA	NA	1	TRUE
isoComp_00120621	geneComp_00030718	ENST00000225308	MSTRG.32672	N_1	Y_1	NA	NA	43.5728	42.3585	52.0729	9.06576	13.2177	0.297819	NA	2.05137	2.00202	2.39683	0.438407	0.81782	0.258492	NA	0.126979	0.122429	0.158833	0.0364048	0.978563	7.20436e-296	SLC25A39	FALSE	0.999937	TRUE	no	no	no	0	FALSE
isoComp_00120622	geneComp_00030718	ENST00000377095	MSTRG.32672	N_1	Y_1	NA	NA	43.5728	42.3585	52.0729	9.06576	13.2177	0.297819	NA	1.47721	1.57011	0.826897	0.504546	0.340826	-0.916903	NA	0.0367917	0.0411667	0.00616667	-0.035	0.720668	7.20436e-296	SLC25A39	FALSE	0.999949	TRUE	no	no	no	0	FALSE
isoComp_00120623	geneComp_00030718	ENST00000537904	MSTRG.32672	N_1	Y_1	NA	NA	43.5728	42.3585	52.0729	9.06576	13.2177	0.297819	NA	4.63267	5.04452	1.74969	2.0518	1.01871	-1.52225	NA	0.0791042	0.0866905	0.026	-0.0606905	1	7.20436e-296	SLC25A39	FALSE	0.999911	TRUE	no	no	no	0	FALSE
isoComp_00120631	geneComp_00030718	ENST00000590194	MSTRG.32672	N_1	Y_1	NA	NA	43.5728	42.3585	52.0729	9.06576	13.2177	0.297819	NA	1.08664	0.800342	3.09073	0.208997	1.82218	1.93601	NA	0.0380208	0.0295	0.0976667	0.0681667	0.190736	7.20436e-296	SLC25A39	FALSE	0.999938	TRUE	no	no	no	0	FALSE
isoComp_00120634	geneComp_00030718	ENST00000592372	MSTRG.32672	N_1	Y_1	NA	NA	43.5728	42.3585	52.0729	9.06576	13.2177	0.297819	NA	11.9602	11.2367	17.0246	2.02387	4.0752	0.598972	NA	0.099625	0.0842619	0.207167	0.122905	0.942206	7.20436e-296	SLC25A39	NA	0.0351883	FALSE	NA	NA	NA	1	FALSE
isoComp_00120637	geneComp_00030718	MSTRG.32672.13	MSTRG.32672	N_1	Y_1	NA	NA	43.5728	42.3585	52.0729	9.06576	13.2177	0.297819	NA	10.8224	9.32461	21.307	2.08508	7.72811	1.19134	NA	0.158333	0.140262	0.284833	0.144571	7.20436e-296	7.20436e-296	SLC25A39	FALSE	0.99995	TRUE	no	no	no	0	FALSE
isoComp_00120640	geneComp_00030718	MSTRG.32672.7	MSTRG.32672	N_1	Y_1	NA	NA	43.5728	42.3585	52.0729	9.06576	13.2177	0.297819	NA	5.96502	6.81715	0.0001	4.14995	0	-9.40078	NA	0.0891042	0.101833	0	-0.101833	0.0730972	7.20436e-296	SLC25A39	FALSE	0.999937	TRUE	no	no	no	0	FALSE
isoComp_00120642	geneComp_00030718	MSTRG.32672.9	MSTRG.32672	N_1	Y_1	NA	NA	43.5728	42.3585	52.0729	9.06576	13.2177	0.297819	NA	1.10677	1.15808	0.747638	0.55792	0.547655	-0.624558	NA	0.0445208	0.0480476	0.0198333	-0.0282143	1	7.20436e-296	SLC25A39	TRUE	0.975725	TRUE	no	no	no	2	FALSE
isoComp_00122634	geneComp_00031080	ENST00000424009	MSTRG.33015	N_1	Y_1	NA	NA	9.01377	8.9552	9.42377	0.392226	1.05562	0.0734985	NA	2.29803	2.09156	3.74328	0.365001	1.34517	0.836689	NA	0.137708	0.12519	0.225333	0.100143	0.611846	0.0212979	KAT7	FALSE	0.999999	TRUE	no	no	yes	0	TRUE
isoComp_00122637	geneComp_00031080	ENST00000503635	MSTRG.33015	N_1	Y_1	NA	NA	9.01377	8.9552	9.42377	0.392226	1.05562	0.0734985	NA	1.10059	1.12087	0.95869	0.123723	0.251671	-0.22332	NA	0.108271	0.11	0.0961667	-0.0138333	1	0.0212979	KAT7	NA	0.0036802	FALSE	NA	NA	NA	0	TRUE
isoComp_00122650	geneComp_00031080	MSTRG.33015.11	MSTRG.33015	N_1	Y_1	NA	NA	9.01377	8.9552	9.42377	0.392226	1.05562	0.0734985	NA	1.66028	1.77346	0.867995	0.171446	0.182196	-1.0224	NA	0.259229	0.272143	0.168833	-0.10331	0.0212979	0.0212979	KAT7	TRUE	0.998832	TRUE	no	no	yes	1	TRUE
isoComp_00123155	geneComp_00031198	ENST00000499247	MSTRG.33126	N_1	Y_1	NA	NA	20.2995	20.5882	18.2786	1.44511	4.94257	-0.171571	NA	14.193	13.9033	16.2205	1.362	4.65757	0.222234	NA	0.55975	0.534976	0.733167	0.19819	0.0350175	0.0350175	TOB1	FALSE	0.999374	TRUE	no	no	yes	0	TRUE
isoComp_00123157	geneComp_00031198	MSTRG.33126.1	MSTRG.33126	N_1	Y_1	NA	NA	20.2995	20.5882	18.2786	1.44511	4.94257	-0.171571	NA	2.29461	2.48135	0.987436	0.497617	0.455071	-1.32063	NA	0.26375	0.276548	0.174167	-0.102381	0.53394	0.0350175	TOB1	FALSE	0.995543	TRUE	no	no	yes	0	TRUE
isoComp_00123158	geneComp_00031198	MSTRG.33126.2	MSTRG.33126	N_1	Y_1	NA	NA	20.2995	20.5882	18.2786	1.44511	4.94257	-0.171571	NA	3.53802	3.97706	0.464756	1.20357	0.187645	-3.07007	NA	0.153438	0.171119	0.0296667	-0.141452	0.0417854	0.0350175	TOB1	FALSE	0.999372	TRUE	no	no	yes	0	TRUE
isoComp_00123828	geneComp_00031319	ENST00000323456	MSTRG.33237	N_1	Y_1	NA	NA	12.9615	12.9802	12.8301	0.391478	1.26652	-0.0167643	NA	5.91597	6.10722	4.5772	0.726707	2.41319	-0.415264	NA	0.484063	0.502619	0.354167	-0.148452	0.000790367	0	MTMR4	FALSE	1	TRUE	no	no	yes	0	TRUE
isoComp_00123839	geneComp_00031319	MSTRG.33237.13	MSTRG.33237	N_1	Y_1	NA	NA	12.9615	12.9802	12.8301	0.391478	1.26652	-0.0167643	NA	1.00407	1.14696	0.00384233	0.451656	0.00374233	-6.3851	NA	0.0727708	0.0831429	0.000166667	-0.0829762	0.433324	0	MTMR4	FALSE	1	TRUE	no	no	yes	1	TRUE
isoComp_00123842	geneComp_00031319	MSTRG.33237.4	MSTRG.33237	N_1	Y_1	NA	NA	12.9615	12.9802	12.8301	0.391478	1.26652	-0.0167643	NA	1.70401	1.43375	3.59579	0.237005	1.1134	1.32049	NA	0.109125	0.0876429	0.2595	0.171857	1.52949e-10	0	MTMR4	FALSE	1	TRUE	no	no	yes	1	TRUE
isoComp_00123843	geneComp_00031319	MSTRG.33237.5	MSTRG.33237	N_1	Y_1	NA	NA	12.9615	12.9802	12.8301	0.391478	1.26652	-0.0167643	NA	1.48918	1.36413	2.3645	0.278659	1.2086	0.789104	NA	0.132812	0.12231	0.206333	0.0840238	0	0	MTMR4	FALSE	1	TRUE	no	no	yes	2	TRUE
isoComp_00124791	geneComp_00031555	ENST00000431926	MSTRG.33461	N_1	Y_1	NA	NA	17.0968	17.2693	15.8897	1.06454	1.67299	-0.120042	NA	1.67054	1.32657	4.07832	0.406274	1.25796	1.61298	NA	0.107083	0.0759524	0.325	0.249048	0.0206417	0.0206417	DCAF7	TRUE	0.999807	TRUE	no	no	no	0	TRUE
isoComp_00124794	geneComp_00031555	ENST00000614556	MSTRG.33461	N_1	Y_1	NA	NA	17.0968	17.2693	15.8897	1.06454	1.67299	-0.120042	NA	13.7271	14.1738	10.5997	0.975173	2.32049	-0.41887	NA	0.805979	0.832571	0.619833	-0.212738	0.105366	0.0206417	DCAF7	FALSE	0.999739	TRUE	no	no	no	1	TRUE
isoComp_00124796	geneComp_00031555	MSTRG.33461.2	MSTRG.33461	N_1	Y_1	NA	NA	17.0968	17.2693	15.8897	1.06454	1.67299	-0.120042	NA	1.26879	1.31814	0.923298	0.101062	0.180897	-0.509001	NA	0.0580208	0.0609286	0.0376667	-0.0232619	1	0.0206417	DCAF7	TRUE	0.820491	TRUE	no	no	no	1	TRUE
isoComp_00126154	geneComp_00031855	ENST00000586022	MSTRG.33744	N_1	Y_1	NA	NA	7.93359	7.43832	11.4005	0.638217	5.53722	0.615372	NA	2.31036	2.18449	3.1915	0.463525	1.19938	0.544865	NA	0.232646	0.205762	0.420833	0.215071	0.0414405	0.0414405	LRRC37A16P	TRUE	0.983842	TRUE	no	no	no	0	TRUE
isoComp_00126155	geneComp_00031855	MSTRG.33744.1	MSTRG.33744	N_1	Y_1	NA	NA	7.93359	7.43832	11.4005	0.638217	5.53722	0.615372	NA	4.27298	3.81849	7.45436	0.605002	6.13091	0.963242	NA	0.440125	0.454452	0.339833	-0.114619	1	0.0414405	LRRC37A16P	TRUE	0.90126	TRUE	no	no	yes	2	TRUE
isoComp_00126156	geneComp_00031855	MSTRG.33744.2	MSTRG.33744	N_1	Y_1	NA	NA	7.93359	7.43832	11.4005	0.638217	5.53722	0.615372	NA	1.35025	1.43534	0.754621	0.243556	0.483993	-0.918596	NA	0.327208	0.339762	0.239333	-0.100429	0.229902	0.0414405	LRRC37A16P	TRUE	0.901303	TRUE	no	no	yes	2	TRUE
isoComp_00127849	geneComp_00032095	ENST00000587127	MSTRG.33967	N_1	Y_1	NA	NA	9.21832	9.39769	7.96273	1.28488	1.98478	-0.238767	NA	2.07412	2.29283	0.543127	0.417936	0.495446	-2.05772	NA	0.123979	0.138357	0.0233333	-0.115024	0.00108362	0.00108362	UBE2O	FALSE	1	TRUE	no	no	yes	0	TRUE
isoComp_00127852	geneComp_00032095	MSTRG.33967.10	MSTRG.33967	N_1	Y_1	NA	NA	9.21832	9.39769	7.96273	1.28488	1.98478	-0.238767	NA	1.73696	1.76722	1.52517	0.3372	0.791832	-0.211219	NA	0.0683333	0.0676429	0.0731667	0.00552381	1	0.00108362	UBE2O	FALSE	1	TRUE	no	no	yes	0	TRUE
isoComp_00127857	geneComp_00032095	MSTRG.33967.4	MSTRG.33967	N_1	Y_1	NA	NA	9.21832	9.39769	7.96273	1.28488	1.98478	-0.238767	NA	1.52823	1.4219	2.27253	0.27577	0.624808	0.672702	NA	0.189667	0.158024	0.411167	0.253143	0.60497	0.00108362	UBE2O	FALSE	1	TRUE	no	no	yes	0	TRUE
isoComp_00133925	geneComp_00033342	ENST00000409746	MSTRG.35145	N_1	Y_1	NA	NA	65.3235	67.4074	50.7366	5.73561	5.14893	-0.409809	NA	15.5304	14.7093	21.278	1.61404	4.65703	0.532331	NA	0.122	0.105333	0.238667	0.133333	0.313217	0.00404052	PSTPIP2	FALSE	0.999549	TRUE	yes	no	no	0	TRUE
isoComp_00133926	geneComp_00033342	ENST00000410247	MSTRG.35145	N_1	Y_1	NA	NA	65.3235	67.4074	50.7366	5.73561	5.14893	-0.409809	NA	1.95972	2.06094	1.25118	0.247337	0.388522	-0.715512	NA	0.0229792	0.0231429	0.0218333	-0.00130952	0.785114	0.00404052	RN7SKP26	NA	0.00187752	FALSE	NA	NA	NA	0	TRUE
isoComp_00133927	geneComp_00033342	ENST00000585906	MSTRG.35145	N_1	Y_1	NA	NA	65.3235	67.4074	50.7366	5.73561	5.14893	-0.409809	NA	1.05724	1.17954	0.201118	0.213306	0.0911295	-2.49429	NA	0.02475	0.0265	0.0125	-0.014	0.0949008	0.00404052	EPG5	FALSE	1	TRUE	no	no	no	0	TRUE
isoComp_00133929	geneComp_00033342	ENST00000587042	MSTRG.35145	N_1	Y_1	NA	NA	65.3235	67.4074	50.7366	5.73561	5.14893	-0.409809	NA	1.28013	1.38008	0.580453	0.176373	0.184078	-1.23528	NA	0.01075	0.0113333	0.00666667	-0.00466667	0.211529	0.00404052	PSTPIP2	NA	0.57774	FALSE	NA	NA	NA	0	TRUE
isoComp_00133939	geneComp_00033342	ENST00000593086	MSTRG.35145	N_1	Y_1	NA	NA	65.3235	67.4074	50.7366	5.73561	5.14893	-0.409809	NA	2.39488	2.57914	1.10511	0.26706	0.237635	-1.21528	NA	0.0365833	0.0380952	0.026	-0.0120952	0.217214	0.00404052	PSTPIP2	NA	0.0730409	FALSE	NA	NA	NA	0	TRUE
isoComp_00133944	geneComp_00033342	MSTRG.35145.13	MSTRG.35145	N_1	Y_1	NA	NA	65.3235	67.4074	50.7366	5.73561	5.14893	-0.409809	NA	2.0868	1.97654	2.85863	0.540874	1.79282	0.530103	NA	0.01575	0.0150238	0.0208333	0.00580952	0.772288	0.00404052	EPG5	FALSE	1	TRUE	no	no	no	0	TRUE
isoComp_00133945	geneComp_00033342	MSTRG.35145.14	MSTRG.35145	N_1	Y_1	NA	NA	65.3235	67.4074	50.7366	5.73561	5.14893	-0.409809	NA	1.00724	1.06809	0.581257	0.140907	0.27046	-0.866627	NA	0.0175833	0.0177381	0.0165	-0.0012381	0.616788	0.00404052	EPG5	FALSE	1	TRUE	no	no	no	1	TRUE
isoComp_00133947	geneComp_00033342	MSTRG.35145.16	MSTRG.35145	N_1	Y_1	NA	NA	65.3235	67.4074	50.7366	5.73561	5.14893	-0.409809	NA	1.1294	1.00628	1.99123	0.369409	1.2607	0.977583	NA	0.0239583	0.020381	0.049	0.028619	0.936288	0.00404052	EPG5	FALSE	1	TRUE	no	no	no	0	TRUE
isoComp_00133961	geneComp_00033342	MSTRG.35145.37	MSTRG.35145	N_1	Y_1	NA	NA	65.3235	67.4074	50.7366	5.73561	5.14893	-0.409809	NA	8.82519	9.49754	4.11876	1.29272	1.50311	-1.20336	NA	0.328333	0.340929	0.240167	-0.100762	0.00404052	0.00404052	PSTPIP2	TRUE	0.982121	TRUE	yes	no	yes	1	TRUE
isoComp_00133962	geneComp_00033342	MSTRG.35145.38	MSTRG.35145	N_1	Y_1	NA	NA	65.3235	67.4074	50.7366	5.73561	5.14893	-0.409809	NA	1.04254	1.17207	0.1358	0.579277	0.1357	-3.01926	NA	0.00995833	0.0110714	0.00216667	-0.00890476	1	0.00404052	PSTPIP2	TRUE	0.981584	TRUE	no	no	yes	1	TRUE
isoComp_00133964	geneComp_00033342	MSTRG.35145.40	MSTRG.35145	N_1	Y_1	NA	NA	65.3235	67.4074	50.7366	5.73561	5.14893	-0.409809	NA	1.9395	1.91546	2.10774	0.717542	1.61411	0.137323	NA	0.0189792	0.018119	0.025	0.00688095	0.941984	0.00404052	PSTPIP2	FALSE	0.988457	TRUE	no	no	no	0	TRUE
isoComp_00133969	geneComp_00033342	MSTRG.35145.48	MSTRG.35145	N_1	Y_1	NA	NA	65.3235	67.4074	50.7366	5.73561	5.14893	-0.409809	NA	1.00013	0.940149	1.41997	0.388452	0.678683	0.589763	NA	0.00985417	0.00847619	0.0195	0.0110238	0.680188	0.00404052	PSTPIP2	FALSE	0.978741	TRUE	no	no	no	0	TRUE
isoComp_00133970	geneComp_00033342	MSTRG.35145.49	MSTRG.35145	N_1	Y_1	NA	NA	65.3235	67.4074	50.7366	5.73561	5.14893	-0.409809	NA	5.58118	6.32797	0.353685	2.33859	0.353585	-4.12326	NA	0.0655833	0.0724048	0.0178333	-0.0545714	0.726714	0.00404052	PSTPIP2	FALSE	0.97869	TRUE	no	no	no	0	TRUE
isoComp_00133972	geneComp_00033342	MSTRG.35145.50	MSTRG.35145	N_1	Y_1	NA	NA	65.3235	67.4074	50.7366	5.73561	5.14893	-0.409809	NA	1.18854	1.35831	0.0001	0.595079	0	-7.0819	NA	0.010875	0.0124286	0	-0.0124286	0.694695	0.00404052	PSTPIP2	FALSE	0.998533	TRUE	no	no	no	0	TRUE
isoComp_00133974	geneComp_00033342	MSTRG.35145.53	MSTRG.35145	N_1	Y_1	NA	NA	65.3235	67.4074	50.7366	5.73561	5.14893	-0.409809	NA	1.39075	1.47439	0.805214	0.431179	0.290876	-0.864622	NA	0.0286458	0.0282143	0.0316667	0.00345238	0.94014	0.00404052	PSTPIP2	FALSE	0.791078	TRUE	no	no	no	0	TRUE
isoComp_00133976	geneComp_00033342	MSTRG.35145.56	MSTRG.35145	N_1	Y_1	NA	NA	65.3235	67.4074	50.7366	5.73561	5.14893	-0.409809	NA	1.29619	1.38807	0.653079	0.198329	0.20228	-1.07618	NA	0.013875	0.0144524	0.00983333	-0.00461905	0.410674	0.00404052	PSTPIP2	NA	0.000715198	FALSE	NA	NA	NA	0	TRUE
isoComp_00133977	geneComp_00033342	MSTRG.35145.58	MSTRG.35145	N_1	Y_1	NA	NA	65.3235	67.4074	50.7366	5.73561	5.14893	-0.409809	NA	1.50332	1.62253	0.668844	0.260454	0.223694	-1.26595	NA	0.0197917	0.0204762	0.015	-0.00547619	0.366015	0.00404052	PSTPIP2	NA	0.00839987	FALSE	NA	NA	NA	0	TRUE
isoComp_00133983	geneComp_00033342	MSTRG.35145.63	MSTRG.35145	N_1	Y_1	NA	NA	65.3235	67.4074	50.7366	5.73561	5.14893	-0.409809	NA	1.48751	1.5434	1.09628	0.251219	0.521223	-0.489712	NA	0.0095	0.0095	0.0095	0	0.830017	0.00404052	PSTPIP2	NA	0.0147886	FALSE	NA	NA	NA	0	TRUE
isoComp_00136152	geneComp_00033889	ENST00000474967	MSTRG.35675	N_1	Y_1	NA	NA	13.7445	13.6547	14.3735	0.98002	2.30927	0.073958	NA	1.26191	0.892954	3.84459	0.178662	2.55618	2.09386	NA	0.128812	0.111238	0.251833	0.140595	0.000256838	0.000256838	SLC66A2	NA	0.116235	FALSE	NA	NA	NA	0	TRUE
isoComp_00136175	geneComp_00033889	MSTRG.35675.26	MSTRG.35675	N_1	Y_1	NA	NA	13.7445	13.6547	14.3735	0.98002	2.30927	0.073958	NA	3.27156	3.73891	0.0001	0.958318	0	-8.53597	NA	0.171771	0.194405	0.0133333	-0.181071	0.000256838	0.000256838	SLC66A2	FALSE	0.999817	TRUE	no	no	no	0	TRUE
isoComp_00137073	geneComp_00034079	ENST00000313093	MSTRG.35852	N_1	Y_1	NA	NA	66.8256	64.429	83.6022	3.5409	8.93781	0.37578	NA	19.0962	16.5781	36.723	1.94899	10.5117	1.14693	NA	0.0606875	0.0607143	0.0605	-0.000214286	0.525504	0.00171797	ARHGAP45	FALSE	1	TRUE	yes	no	yes	0	FALSE
isoComp_00137078	geneComp_00034079	ENST00000586866	MSTRG.35852	N_1	Y_1	NA	NA	66.8256	64.429	83.6022	3.5409	8.93781	0.37578	NA	2.31879	2.32583	2.2695	0.588125	0.696358	-0.0352159	NA	0.00960417	0.0105	0.00333333	-0.00716667	1	0.00171797	ARHGAP45	FALSE	1	TRUE	no	no	yes	0	FALSE
isoComp_00137079	geneComp_00034079	ENST00000586937	MSTRG.35852	N_1	Y_1	NA	NA	66.8256	64.429	83.6022	3.5409	8.93781	0.37578	NA	1.18778	1.25142	0.742291	0.162047	0.181564	-0.745682	NA	0.0156042	0.0174048	0.003	-0.0144048	0.257066	0.00171797	ARHGAP45	FALSE	0.80389	TRUE	no	no	yes	0	FALSE
isoComp_00137086	geneComp_00034079	ENST00000592297	MSTRG.35852	N_1	Y_1	NA	NA	66.8256	64.429	83.6022	3.5409	8.93781	0.37578	NA	3.67583	3.71404	3.40831	1.11027	1.32359	-0.123588	NA	0.0283333	0.0304524	0.0135	-0.0169524	0.864665	0.00171797	ARHGAP45	FALSE	0.999502	TRUE	yes	no	yes	1	FALSE
isoComp_00137093	geneComp_00034079	MSTRG.35852.15	MSTRG.35852	N_1	Y_1	NA	NA	66.8256	64.429	83.6022	3.5409	8.93781	0.37578	NA	5.93235	5.85104	6.50149	0.736284	1.7526	0.151831	NA	0.0403542	0.0432143	0.0203333	-0.022881	0.991327	0.00171797	ARHGAP45	FALSE	1	TRUE	yes	no	yes	3	FALSE
isoComp_00137094	geneComp_00034079	MSTRG.35852.17	MSTRG.35852	N_1	Y_1	NA	NA	66.8256	64.429	83.6022	3.5409	8.93781	0.37578	NA	14.1881	12.7802	24.0436	2.60636	6.16625	0.911214	NA	0.560292	0.516881	0.864167	0.347286	0.00171797	0.00171797	ARHGAP45	TRUE	1	TRUE	yes	no	yes	0	FALSE
isoComp_00137095	geneComp_00034079	MSTRG.35852.18	MSTRG.35852	N_1	Y_1	NA	NA	66.8256	64.429	83.6022	3.5409	8.93781	0.37578	NA	6.79342	7.51221	1.76188	1.50577	0.610507	-2.08587	NA	0.104063	0.118119	0.00566667	-0.112452	0.240557	0.00171797	ARHGAP45	TRUE	1	TRUE	yes	no	yes	0	FALSE
isoComp_00137096	geneComp_00034079	MSTRG.35852.19	MSTRG.35852	N_1	Y_1	NA	NA	66.8256	64.429	83.6022	3.5409	8.93781	0.37578	NA	4.15746	4.19395	3.90206	0.52993	1.94815	-0.103816	NA	0.020125	0.0220714	0.0065	-0.0155714	0.379676	0.00171797	ARHGAP45	TRUE	0.999958	TRUE	no	no	yes	4	FALSE
isoComp_00137101	geneComp_00034079	MSTRG.35852.6	MSTRG.35852	N_1	Y_1	NA	NA	66.8256	64.429	83.6022	3.5409	8.93781	0.37578	NA	2.38764	2.71459	0.099045	0.860322	0.098945	-4.64304	NA	0.031	0.0353095	0.000833333	-0.0344762	0.439109	0.00171797	ARHGAP45	FALSE	1	TRUE	no	no	yes	0	FALSE
isoComp_00140004	geneComp_00034570	ENST00000221515	MSTRG.36312	N_1	Y_1	NA	NA	112.029	115.594	87.0796	23.8134	41.2493	-0.408615	NA	88.708	91.863	66.6229	18.0116	33.6769	-0.463406	NA	0.549438	0.57769	0.351667	-0.226024	0.0173009	0.0120908	RETN	NA	0.500339	FALSE	NA	NA	NA	0	TRUE
isoComp_00140006	geneComp_00034570	ENST00000629642	MSTRG.36312	N_1	Y_1	NA	NA	112.029	115.594	87.0796	23.8134	41.2493	-0.408615	NA	3.38761	3.37185	3.49796	1.01645	1.90799	0.0528215	NA	0.0632708	0.0635476	0.0613333	-0.00221429	0.752183	0.0120908	RETN	NA	0.306135	FALSE	NA	NA	NA	0	TRUE
isoComp_00140007	geneComp_00034570	MSTRG.36312.1	MSTRG.36312	N_1	Y_1	NA	NA	112.029	115.594	87.0796	23.8134	41.2493	-0.408615	NA	14.817	14.6242	16.1667	4.19312	7.90151	0.144573	NA	0.336333	0.307	0.541667	0.234667	0.0120908	0.0120908	RETN	NA	0.660654	FALSE	NA	NA	NA	1	TRUE
isoComp_00140008	geneComp_00034570	MSTRG.36312.3	MSTRG.36312	N_1	Y_1	NA	NA	112.029	115.594	87.0796	23.8134	41.2493	-0.408615	NA	5.07497	5.70205	0.685383	3.45189	0.514023	-3.03813	NA	0.0499375	0.0506429	0.045	-0.00564286	0.995686	0.0120908	RETN	NA	0.500491	FALSE	NA	NA	NA	0	TRUE
isoComp_00140222	geneComp_00034628	MSTRG.3637.10	MSTRG.3637	N_1	Y_1	NA	NA	9.48861	9.55387	9.03174	0.890634	2.44394	-0.0809941	NA	2.86214	3.21906	0.363683	0.537051	0.362711	-3.11123	NA	0.181354	0.198476	0.0615	-0.136976	0.000208455	0.000203935	ATP13A2	FALSE	1	TRUE	no	no	no	0	FALSE
isoComp_00140233	geneComp_00034628	MSTRG.3637.9	MSTRG.3637	N_1	Y_1	NA	NA	9.48861	9.55387	9.03174	0.890634	2.44394	-0.0809941	NA	1.24052	0.99546	2.95597	0.189577	2.01663	1.56065	NA	0.141979	0.127071	0.246333	0.119262	0.000203935	0.000203935	ATP13A2	FALSE	1	TRUE	no	no	no	0	FALSE
isoComp_00140362	geneComp_00034645	ENST00000215555	MSTRG.36386	N_1	Y_1	NA	NA	68.2495	59.9718	126.193	7.56189	57.3239	1.07315	NA	2.34978	2.61415	0.499203	0.945121	0.207733	-2.36554	NA	0.153896	0.171238	0.0325	-0.138738	0.301939	0.00599979	MARCHF2	FALSE	0.997946	TRUE	no	no	no	0	TRUE
isoComp_00140363	geneComp_00034645	ENST00000381035	MSTRG.36386	N_1	Y_1	NA	NA	68.2495	59.9718	126.193	7.56189	57.3239	1.07315	NA	3.87647	3.52932	6.30648	0.45956	2.4572	0.835646	NA	0.0988125	0.0996905	0.0926667	-0.00702381	1	0.00599979	MARCHF2	FALSE	0.948333	TRUE	yes	no	no	0	TRUE
isoComp_00140366	geneComp_00034645	ENST00000595213	MSTRG.36386	N_1	Y_1	NA	NA	68.2495	59.9718	126.193	7.56189	57.3239	1.07315	NA	4.15812	3.777	6.82595	0.476804	2.51414	0.852087	NA	0.10625	0.107238	0.0993333	-0.00790476	1	0.00599979	MARCHF2	NA	0.344057	FALSE	NA	NA	NA	1	TRUE
isoComp_00140368	geneComp_00034645	ENST00000602117	MSTRG.36386	N_1	Y_1	NA	NA	68.2495	59.9718	126.193	7.56189	57.3239	1.07315	NA	9.34691	9.79166	6.23367	2.04923	3.59404	-0.650632	NA	0.241854	0.264905	0.0805	-0.184405	0.225004	0.00599979	MARCHF2	FALSE	0.997909	TRUE	yes	no	no	1	TRUE
isoComp_00140370	geneComp_00034645	MSTRG.36386.12	MSTRG.36386	N_1	Y_1	NA	NA	68.2495	59.9718	126.193	7.56189	57.3239	1.07315	NA	3.38388	1.96126	13.3422	1.62103	8.87202	2.75989	NA	0.0507083	0.0251429	0.229667	0.204524	0.0652245	0.00599979	MARCHF2	FALSE	0.997917	TRUE	no	no	no	0	TRUE
isoComp_00140371	geneComp_00034645	MSTRG.36386.13	MSTRG.36386	N_1	Y_1	NA	NA	68.2495	59.9718	126.193	7.56189	57.3239	1.07315	NA	10.1408	10.136	10.175	2.56674	6.29137	0.00554535	NA	0.139854	0.13169	0.197	0.0653095	0.358107	0.00599979	MARCHF2	FALSE	0.997868	TRUE	yes	no	no	2	TRUE
isoComp_00140374	geneComp_00034645	MSTRG.36386.6	MSTRG.36386	N_1	Y_1	NA	NA	68.2495	59.9718	126.193	7.56189	57.3239	1.07315	NA	30.8292	24.9494	71.9871	4.93689	54.0406	1.52835	NA	0.0969375	0.0980476	0.0891667	-0.00888095	0.974838	0.00599979	MARCHF2	FALSE	0.997937	TRUE	yes	no	no	0	TRUE
isoComp_00140375	geneComp_00034645	MSTRG.36386.8	MSTRG.36386	N_1	Y_1	NA	NA	68.2495	59.9718	126.193	7.56189	57.3239	1.07315	NA	1.11426	1.1006	1.20985	0.319512	0.650896	0.135359	NA	0.0142917	0.015	0.00933333	-0.00566667	0.58726	0.00599979	MARCHF2	FALSE	0.997911	TRUE	no	no	no	1	TRUE
isoComp_00140376	geneComp_00034645	MSTRG.36386.9	MSTRG.36386	N_1	Y_1	NA	NA	68.2495	59.9718	126.193	7.56189	57.3239	1.07315	NA	1.36791	0.35305	8.47196	0.287956	7.21204	4.54616	NA	0.0270208	0.0092619	0.151333	0.142071	0.00599979	0.00599979	MARCHF2	FALSE	0.997917	TRUE	no	no	no	0	TRUE
isoComp_00142682	geneComp_00035010	ENST00000263379	MSTRG.36720	N_1	Y_1	NA	NA	12.909	12.8189	13.5396	1.64794	4.30807	0.0788511	NA	4.65207	4.9758	2.38591	1.02182	1.14774	-1.05725	NA	0.555562	0.577167	0.404333	-0.172833	1	0.0161472	IL27RA	FALSE	1	TRUE	no	yes	yes	0	TRUE
isoComp_00142684	geneComp_00035010	MSTRG.36720.10	MSTRG.36720	N_1	Y_1	NA	NA	12.909	12.8189	13.5396	1.64794	4.30807	0.0788511	NA	1.44837	1.11121	3.80843	0.497939	3.80833	1.76792	NA	0.0723958	0.0620952	0.1445	0.0824048	1	0.0161472	IL27RA	FALSE	0.999996	TRUE	no	no	yes	0	TRUE
isoComp_00142686	geneComp_00035010	MSTRG.36720.12	MSTRG.36720	N_1	Y_1	NA	NA	12.909	12.8189	13.5396	1.64794	4.30807	0.0788511	NA	1.37412	1.5688	0.011357	0.827777	0.00906859	-6.20797	NA	0.0422917	0.0483333	0	-0.0483333	0.0192204	0.0161472	IL27RA	FALSE	0.999999	TRUE	no	no	yes	1	TRUE
isoComp_00142689	geneComp_00035010	MSTRG.36720.2	MSTRG.36720	N_1	Y_1	NA	NA	12.909	12.8189	13.5396	1.64794	4.30807	0.0788511	NA	1.25795	0.871666	3.96196	0.306922	3.25506	2.17155	NA	0.0864167	0.0603571	0.268833	0.208476	0.0161472	0.0161472	IL27RA	FALSE	1	TRUE	no	no	yes	0	TRUE
isoComp_00142693	geneComp_00035010	MSTRG.36720.8	MSTRG.36720	N_1	Y_1	NA	NA	12.909	12.8189	13.5396	1.64794	4.30807	0.0788511	NA	2.17645	2.31579	1.201	0.735554	0.614432	-0.941522	NA	0.0530208	0.0594524	0.008	-0.0514524	0.896791	0.0161472	IL27RA	FALSE	0.999872	TRUE	no	no	yes	0	TRUE
isoComp_00144402	geneComp_00035289	MSTRG.36988.23	MSTRG.36988	N_1	Y_1	NA	NA	8.62251	8.86193	6.94659	0.795292	1.56493	-0.350868	NA	1.39093	1.30612	1.98461	0.197273	0.403519	0.599814	NA	0.171687	0.150167	0.322333	0.172167	0.0201265	0.0183539	PGPEP1	FALSE	0.985766	TRUE	no	no	no	0	TRUE
isoComp_00144405	geneComp_00035289	MSTRG.36988.26	MSTRG.36988	N_1	Y_1	NA	NA	8.62251	8.86193	6.94659	0.795292	1.56493	-0.350868	NA	2.1437	2.36514	0.593665	0.561117	0.419549	-1.97619	NA	0.242208	0.261881	0.1045	-0.157381	0.0183539	0.0183539	PGPEP1	NA	0.0774738	FALSE	NA	NA	NA	0	TRUE
isoComp_00145851	geneComp_00035568	ENST00000428459	MSTRG.37255	N_1	Y_1	NA	NA	19.6048	20.0669	16.3698	2.03664	3.38057	-0.293619	NA	1.74577	1.85039	1.01348	0.275724	0.501334	-0.86212	NA	0.057125	0.0599286	0.0375	-0.0224286	0.591043	0.0170554	NDUFA13	FALSE	0.949072	TRUE	no	no	no	1	FALSE
isoComp_00145853	geneComp_00035568	ENST00000502506	MSTRG.37255	N_1	Y_1	NA	NA	19.6048	20.0669	16.3698	2.03664	3.38057	-0.293619	NA	2.60159	2.83584	0.961817	0.844701	0.103095	-1.5501	NA	0.0987292	0.0995	0.0933333	-0.00616667	0.884978	0.0170554	NDUFA13	TRUE	0.86738	TRUE	no	no	yes	0	FALSE
isoComp_00145855	geneComp_00035568	ENST00000507754	MSTRG.37255	N_1	Y_1	NA	NA	19.6048	20.0669	16.3698	2.03664	3.38057	-0.293619	NA	1.89036	2.12871	0.221876	1.19734	0.203182	-3.20532	NA	0.0658125	0.0680238	0.0503333	-0.0176905	0.587949	0.0170554	NDUFA13	FALSE	0.985799	TRUE	no	no	no	0	FALSE
isoComp_00145856	geneComp_00035568	ENST00000511180	MSTRG.37255	N_1	Y_1	NA	NA	19.6048	20.0669	16.3698	2.03664	3.38057	-0.293619	NA	2.26085	2.57521	0.0603195	0.636596	0.0329995	-5.20022	NA	0.404229	0.421548	0.283	-0.138548	0.208417	0.0170554	NDUFA13	NA	0.657855	FALSE	NA	NA	NA	1	FALSE
isoComp_00145862	geneComp_00035568	MSTRG.37255.9	MSTRG.37255	N_1	Y_1	NA	NA	19.6048	20.0669	16.3698	2.03664	3.38057	-0.293619	NA	9.82814	9.29801	13.5391	1.28215	2.79442	0.541649	NA	0.297917	0.270595	0.489167	0.218571	0.0170554	0.0170554	AC011448	NA	0.654293	FALSE	NA	NA	NA	1	FALSE
isoComp_00146062	geneComp_00035618	ENST00000374829	MSTRG.3730	N_1	Y_1	NA	NA	203.478	193.634	272.387	29.5668	87.2789	0.492301	NA	1.83192	1.85212	1.69052	0.338818	0.526946	-0.130973	NA	0.00875	0.00938095	0.00433333	-0.00504762	0.368247	0.0366148	ALPL	FALSE	0.994246	TRUE	no	no	no	0	TRUE
isoComp_00146064	geneComp_00035618	ENST00000374832	MSTRG.3730	N_1	Y_1	NA	NA	203.478	193.634	272.387	29.5668	87.2789	0.492301	NA	114.234	98.0323	227.647	23.7719	80.8726	1.21539	NA	0.472438	0.434905	0.735167	0.300262	0.0481356	0.0366148	ALPL	FALSE	1	TRUE	yes	yes	no	0	TRUE
isoComp_00146065	geneComp_00035618	ENST00000374840	MSTRG.3730	N_1	Y_1	NA	NA	203.478	193.634	272.387	29.5668	87.2789	0.492301	NA	17.0317	17.3847	14.5607	3.89361	7.61123	-0.255583	NA	0.195646	0.198619	0.174833	-0.0237857	0.819962	0.0366148	ALPL	FALSE	1	TRUE	yes	yes	no	0	TRUE
isoComp_00146068	geneComp_00035618	ENST00000540617	MSTRG.3730	N_1	Y_1	NA	NA	203.478	193.634	272.387	29.5668	87.2789	0.492301	NA	34.8008	36.8819	20.2335	10.6023	7.16262	-0.865844	NA	0.197021	0.216333	0.0618333	-0.1545	0.979449	0.0366148	ALPL	FALSE	1	TRUE	yes	no	no	0	TRUE
isoComp_00146070	geneComp_00035618	MSTRG.3730.2	MSTRG.3730	N_1	Y_1	NA	NA	203.478	193.634	272.387	29.5668	87.2789	0.492301	NA	21.0038	24.0044	0.0001	11.5544	0	-11.2153	NA	0.035125	0.0401429	0	-0.0401429	0.0366148	0.0366148	ALPL	FALSE	1	TRUE	yes	yes	no	0	TRUE
isoComp_00146071	geneComp_00035618	MSTRG.3730.7	MSTRG.3730	N_1	Y_1	NA	NA	203.478	193.634	272.387	29.5668	87.2789	0.492301	NA	11.801	12.6256	6.02894	3.03944	2.1181	-1.06513	NA	0.0790625	0.0877857	0.018	-0.0697857	0.456451	0.0366148	ALPL	TRUE	0.999587	TRUE	yes	yes	no	1	TRUE
isoComp_00146636	geneComp_00035783	ENST00000306065	MSTRG.37464	N_1	Y_1	NA	NA	7.763	7.86693	7.03548	0.235574	0.906549	-0.160935	NA	1.63796	1.66146	1.47349	0.258743	0.750014	-0.172106	NA	0.198708	0.197762	0.205333	0.00757143	0.0531651	0.0340095	ANKRD27	FALSE	1	TRUE	no	no	yes	0	TRUE
isoComp_00146645	geneComp_00035783	MSTRG.37464.1	MSTRG.37464	N_1	Y_1	NA	NA	7.763	7.86693	7.03548	0.235574	0.906549	-0.160935	NA	1.4378	1.59991	0.303048	0.212544	0.107225	-2.36253	NA	0.229708	0.251024	0.0805	-0.170524	0.0340095	0.0340095	ANKRD27	FALSE	1	TRUE	no	no	yes	0	TRUE
isoComp_00146647	geneComp_00035783	MSTRG.37464.3	MSTRG.37464	N_1	Y_1	NA	NA	7.763	7.86693	7.03548	0.235574	0.906549	-0.160935	NA	1.09774	0.966682	2.01514	0.253167	1.28989	1.05206	NA	0.113792	0.100524	0.206667	0.106143	0.937324	0.0340095	ANKRD27	FALSE	1	TRUE	no	no	yes	0	TRUE
isoComp_00150162	geneComp_00036489	ENST00000222008	MSTRG.38115	N_1	Y_1	NA	NA	46.8072	43.8478	67.523	3.57596	2.75033	0.622759	NA	29.5748	26.4044	51.7676	2.79384	4.1494	0.971005	NA	0.559729	0.53169	0.756	0.22431	0.00592668	0.0020607	RABAC1	FALSE	0.995586	TRUE	yes	no	no	0	TRUE
isoComp_00150168	geneComp_00036489	ENST00000595226	MSTRG.38115	N_1	Y_1	NA	NA	46.8072	43.8478	67.523	3.57596	2.75033	0.622759	NA	9.52135	9.85375	7.19451	1.04896	4.06534	-0.453237	NA	0.222917	0.238429	0.114333	-0.124095	0.0020607	0.0020607	RABAC1	NA	0.226919	FALSE	NA	NA	NA	0	TRUE
isoComp_00150170	geneComp_00036489	ENST00000598057	MSTRG.38115	N_1	Y_1	NA	NA	46.8072	43.8478	67.523	3.57596	2.75033	0.622759	NA	1.02212	1.01896	1.04423	0.0995907	0.35162	0.0350076	NA	0.0210417	0.0222381	0.0126667	-0.00957143	0.329332	0.0020607	RABAC1	NA	0.0300955	FALSE	NA	NA	NA	1	TRUE
isoComp_00150172	geneComp_00036489	ENST00000600292	MSTRG.38115	N_1	Y_1	NA	NA	46.8072	43.8478	67.523	3.57596	2.75033	0.622759	NA	1.17659	1.11302	1.62152	0.110059	0.437384	0.538831	NA	0.0201042	0.0200238	0.0206667	0.000642857	1	0.0020607	RABAC1	NA	0.232263	FALSE	NA	NA	NA	0	TRUE
isoComp_00150175	geneComp_00036489	ENST00000601476	MSTRG.38115	N_1	Y_1	NA	NA	46.8072	43.8478	67.523	3.57596	2.75033	0.622759	NA	2.70508	2.68052	2.87703	0.320999	0.77962	0.101704	NA	0.112146	0.119595	0.06	-0.0595952	0.705512	0.0020607	RABAC1	NA	0.070061	FALSE	NA	NA	NA	0	TRUE
isoComp_00151860	geneComp_00036818	ENST00000412532	MSTRG.38429	N_1	Y_1	NA	NA	45.4537	45.0622	48.1945	5.0829	13.9864	0.0969308	NA	2.89183	2.81623	3.42102	1.12279	2.17055	0.27976	NA	0.0683542	0.0601667	0.125667	0.0655	0.798106	8.22701e-218	SLC1A5	FALSE	0.999906	TRUE	no	no	no	0	TRUE
isoComp_00151862	geneComp_00036818	ENST00000542575	MSTRG.38429	N_1	Y_1	NA	NA	45.4537	45.0622	48.1945	5.0829	13.9864	0.0969308	NA	6.54902	6.34894	7.9496	0.901257	2.25685	0.323911	NA	0.126938	0.123071	0.154	0.0309286	0.732074	8.22701e-218	SLC1A5	FALSE	1	TRUE	no	no	no	0	TRUE
isoComp_00151864	geneComp_00036818	ENST00000594991	MSTRG.38429	N_1	Y_1	NA	NA	45.4537	45.0622	48.1945	5.0829	13.9864	0.0969308	NA	12.7286	13.1468	9.80081	2.50157	4.8391	-0.42337	NA	0.0185	0.020619	0.00366667	-0.0169524	0.6537	8.22701e-218	SLC1A5	FALSE	0.999979	TRUE	no	no	no	0	TRUE
isoComp_00151865	geneComp_00036818	ENST00000597020	MSTRG.38429	N_1	Y_1	NA	NA	45.4537	45.0622	48.1945	5.0829	13.9864	0.0969308	NA	9.62998	9.48261	10.6615	1.21597	7.24209	0.168892	NA	0.258729	0.266738	0.202667	-0.0640714	0.693719	8.22701e-218	AP2S1	FALSE	0.99037	TRUE	no	no	no	0	TRUE
isoComp_00151870	geneComp_00036818	ENST00000600964	MSTRG.38429	N_1	Y_1	NA	NA	45.4537	45.0622	48.1945	5.0829	13.9864	0.0969308	NA	5.47229	5.90173	2.46622	1.19389	1.14063	-1.25544	NA	0.258458	0.271595	0.1665	-0.105095	0.660524	8.22701e-218	AP2S1	NA	0.0124182	FALSE	NA	NA	NA	0	TRUE
isoComp_00151874	geneComp_00036818	MSTRG.38429.15	MSTRG.38429	N_1	Y_1	NA	NA	45.4537	45.0622	48.1945	5.0829	13.9864	0.0969308	NA	1.20667	0.407437	6.80126	0.329619	6.06242	4.02829	NA	0.0227917	0.0062619	0.1385	0.132238	8.22701e-218	8.22701e-218	AP2S1	FALSE	0.990319	TRUE	no	no	no	0	TRUE
isoComp_00151877	geneComp_00036818	MSTRG.38429.3	MSTRG.38429	N_1	Y_1	NA	NA	45.4537	45.0622	48.1945	5.0829	13.9864	0.0969308	NA	3.03717	3.08001	2.73723	0.391936	0.797462	-0.169637	NA	0.128062	0.126548	0.138667	0.012119	0.095154	8.22701e-218	SLC1A5	FALSE	0.999978	TRUE	no	no	no	0	TRUE
isoComp_00152005	geneComp_00036853	MSTRG.38463.10	MSTRG.38463	N_1	Y_1	NA	NA	16.2086	15.9265	18.1833	1.62659	4.91742	0.19107	NA	5.14611	4.4828	9.78924	0.760803	2.66213	1.12505	NA	0.255479	0.217381	0.522167	0.304786	0	0	NOP53	NA	0.0377791	FALSE	NA	NA	NA	1	TRUE
isoComp_00152006	geneComp_00036853	MSTRG.38463.11	MSTRG.38463	N_1	Y_1	NA	NA	16.2086	15.9265	18.1833	1.62659	4.91742	0.19107	NA	2.6793	2.43551	4.38582	0.369538	1.7257	0.845996	NA	0.06075	0.0555	0.0975	0.042	0.904492	0	NOP53	FALSE	0.999534	TRUE	yes	no	yes	1	TRUE
isoComp_00152010	geneComp_00036853	MSTRG.38463.5	MSTRG.38463	N_1	Y_1	NA	NA	16.2086	15.9265	18.1833	1.62659	4.91742	0.19107	NA	1.74163	1.7352	1.78666	0.261448	0.917538	0.0419288	NA	0.07775	0.0811667	0.0538333	-0.0273333	0.852097	0	NOP53	NA	0.00169901	FALSE	NA	NA	NA	1	TRUE
isoComp_00152011	geneComp_00036853	MSTRG.38463.9	MSTRG.38463	N_1	Y_1	NA	NA	16.2086	15.9265	18.1833	1.62659	4.91742	0.19107	NA	3.4727	3.96056	0.0576803	0.762718	0.0224075	-5.87446	NA	0.390917	0.427214	0.136833	-0.290381	0.229522	0	NOP53	NA	0.0388371	FALSE	NA	NA	NA	1	TRUE
isoComp_00152718	geneComp_00036970	ENST00000594017	MSTRG.38570	N_1	Y_1	NA	NA	6.73491	6.80419	6.24998	0.644715	1.61539	-0.122383	NA	1.12517	1.21437	0.500719	0.173473	0.19871	-1.26144	NA	0.227979	0.241976	0.13	-0.111976	0.775786	0	RUVBL2	FALSE	0.999685	TRUE	no	no	no	0	FALSE
isoComp_00152719	geneComp_00036970	ENST00000594338	MSTRG.38570	N_1	Y_1	NA	NA	6.73491	6.80419	6.24998	0.644715	1.61539	-0.122383	NA	1.42261	1.49601	0.908749	0.193753	0.443801	-0.712994	NA	0.0619792	0.0667143	0.0288333	-0.037881	0.660524	0	RUVBL2	TRUE	0.998777	TRUE	no	no	no	1	FALSE
isoComp_00152721	geneComp_00036970	ENST00000595090	MSTRG.38570	N_1	Y_1	NA	NA	6.73491	6.80419	6.24998	0.644715	1.61539	-0.122383	NA	1.70552	1.79711	1.06445	0.22292	0.515042	-0.750087	NA	0.39275	0.407905	0.286667	-0.121238	0	0	RUVBL2	FALSE	1	TRUE	no	no	no	0	FALSE
isoComp_00152728	geneComp_00036970	MSTRG.38570.1	MSTRG.38570	N_1	Y_1	NA	NA	6.73491	6.80419	6.24998	0.644715	1.61539	-0.122383	NA	1.18633	1.03337	2.25706	0.163256	1.44875	1.11957	NA	0.0852708	0.0672381	0.2115	0.144262	0.986622	0	RUVBL2	FALSE	1	TRUE	no	no	no	0	FALSE
isoComp_00154034	geneComp_00037177	ENST00000360844	MSTRG.38806	N_1	Y_1	NA	NA	43.028	45.5905	25.0902	6.09051	6.57741	-0.861355	NA	15.6752	17.3076	4.24827	3.01228	3.34068	-2.0239	NA	0.502417	0.530667	0.304667	-0.226	0.00474658	0.00474658	SIGLEC14	FALSE	0.999973	TRUE	yes	yes	yes	0	TRUE
isoComp_00154038	geneComp_00037177	ENST00000619715	MSTRG.38806	N_1	Y_1	NA	NA	43.028	45.5905	25.0902	6.09051	6.57741	-0.861355	NA	4.14013	4.55234	1.25466	0.741716	0.797421	-1.85102	NA	0.088625	0.0920476	0.0646667	-0.027381	0.146392	0.00474658	AC018755	NA	0.00553903	FALSE	NA	NA	NA	0	TRUE
isoComp_00154040	geneComp_00037177	MSTRG.38806.2	MSTRG.38806	N_1	Y_1	NA	NA	43.028	45.5905	25.0902	6.09051	6.57741	-0.861355	NA	15.0257	15.1629	14.0654	1.90764	4.51271	-0.108321	NA	0.290521	0.266762	0.456833	0.190071	0.444777	0.00474658	SIGLEC5	FALSE	1	TRUE	yes	yes	yes	1	TRUE
isoComp_00154041	geneComp_00037177	MSTRG.38806.3	MSTRG.38806	N_1	Y_1	NA	NA	43.028	45.5905	25.0902	6.09051	6.57741	-0.861355	NA	4.44092	4.61236	3.24086	1.82728	3.24076	-0.507807	NA	0.046	0.041881	0.0748333	0.0329524	1	0.00474658	SIGLEC5	FALSE	1	TRUE	yes	yes	yes	0	TRUE
isoComp_00154044	geneComp_00037177	MSTRG.38806.9	MSTRG.38806	N_1	Y_1	NA	NA	43.028	45.5905	25.0902	6.09051	6.57741	-0.861355	NA	2.26913	2.44092	1.06656	0.391079	0.443312	-1.1869	NA	0.0505833	0.0483571	0.0661667	0.0178095	0.702082	0.00474658	SIGLEC5	NA	0.201076	FALSE	NA	NA	NA	4	TRUE
isoComp_00159464	geneComp_00038337	ENST00000380649	MSTRG.39903	N_1	Y_1	NA	NA	39.2182	38.7888	42.2239	2.81768	10.5817	0.122387	NA	2.60242	2.70146	1.9092	0.751956	0.867982	-0.498562	NA	0.06725	0.0669524	0.0693333	0.00238095	0.96951	1.00189e-06	HADHA	FALSE	1	TRUE	no	no	no	0	TRUE
isoComp_00159467	geneComp_00038337	ENST00000492433	MSTRG.39903	N_1	Y_1	NA	NA	39.2182	38.7888	42.2239	2.81768	10.5817	0.122387	NA	6.1033	6.14994	5.77678	1.33692	4.10486	-0.0901574	NA	0.219562	0.224024	0.188333	-0.0356905	0.793805	1.00189e-06	HADHA	FALSE	1	TRUE	no	no	no	1	TRUE
isoComp_00159469	geneComp_00038337	ENST00000643063	MSTRG.39903	N_1	Y_1	NA	NA	39.2182	38.7888	42.2239	2.81768	10.5817	0.122387	NA	3.0931	3.53285	0.0147993	1.5246	0.0146993	-7.15847	NA	0.0804167	0.0917143	0.00133333	-0.090381	0.323169	1.00189e-06	HADHA	FALSE	0.999991	TRUE	no	no	no	0	TRUE
isoComp_00159470	geneComp_00038337	ENST00000643233	MSTRG.39903	N_1	Y_1	NA	NA	39.2182	38.7888	42.2239	2.81768	10.5817	0.122387	NA	3.42955	3.60278	2.21696	1.21416	2.21683	-0.698035	NA	0.115646	0.117643	0.101667	-0.0159762	0.915033	1.00189e-06	HADHA	FALSE	1	TRUE	no	no	no	0	TRUE
isoComp_00159471	geneComp_00038337	ENST00000644428	MSTRG.39903	N_1	Y_1	NA	NA	39.2182	38.7888	42.2239	2.81768	10.5817	0.122387	NA	13.657	14.0717	10.7544	2.07309	5.15168	-0.387544	NA	0.243208	0.239786	0.267167	0.027381	0.229522	1.00189e-06	HADHA	TRUE	0.999994	TRUE	no	no	no	0	TRUE
isoComp_00159474	geneComp_00038337	MSTRG.39903.2	MSTRG.39903	N_1	Y_1	NA	NA	39.2182	38.7888	42.2239	2.81768	10.5817	0.122387	NA	4.57819	5.21793	0.100024	1.68787	0.0954128	-5.57035	NA	0.108708	0.124238	0	-0.124238	0.579628	1.00189e-06	HADHA	FALSE	0.999998	TRUE	no	no	no	1	TRUE
isoComp_00159475	geneComp_00038337	MSTRG.39903.3	MSTRG.39903	N_1	Y_1	NA	NA	39.2182	38.7888	42.2239	2.81768	10.5817	0.122387	NA	3.97958	1.60487	20.6026	1.09642	14.2488	3.67404	NA	0.0831667	0.0461905	0.342	0.29581	1.00189e-06	1.00189e-06	HADHA	FALSE	0.999991	TRUE	no	no	no	0	TRUE
isoComp_00164418	geneComp_00039464	ENST00000260641	MSTRG.40982	N_1	Y_1	NA	NA	172.643	171.244	182.438	7.76422	28.7453	0.0913481	NA	143.983	139.044	178.559	9.93817	29.7774	0.360841	NA	0.826937	0.809357	0.95	0.140643	0.47597	8.50847e-08	ACTR2	FALSE	0.999802	TRUE	yes	no	no	0	TRUE
isoComp_00164420	geneComp_00039464	ENST00000476840	MSTRG.40982	N_1	Y_1	NA	NA	172.643	171.244	182.438	7.76422	28.7453	0.0913481	NA	2.09507	2.26842	0.881591	0.424193	0.190765	-1.35358	NA	0.0275833	0.0293095	0.0155	-0.0138095	0.375061	8.50847e-08	ACTR2	NA	0.131787	FALSE	NA	NA	NA	0	TRUE
isoComp_00164421	geneComp_00039464	ENST00000542850	MSTRG.40982	N_1	Y_1	NA	NA	172.643	171.244	182.438	7.76422	28.7453	0.0913481	NA	2.97382	3.09467	2.12784	0.698851	1.93581	-0.538287	NA	0.0425	0.0444048	0.0291667	-0.0152381	0.546763	8.50847e-08	ACTR2	FALSE	0.998938	TRUE	no	no	no	0	TRUE
isoComp_00164422	geneComp_00039464	MSTRG.40982.3	MSTRG.40982	N_1	Y_1	NA	NA	172.643	171.244	182.438	7.76422	28.7453	0.0913481	NA	22.4677	25.6773	0.0001	7.42548	0	-11.3125	NA	0.0967292	0.110476	0.0005	-0.109976	8.50847e-08	8.50847e-08	ACTR2	FALSE	0.997863	TRUE	yes	no	no	0	TRUE
isoComp_00164790	geneComp_00039544	ENST00000234313	MSTRG.41058	N_1	Y_1	NA	NA	69.1902	69.4218	67.5686	6.62758	17.7683	-0.0390294	NA	49.5244	51.6177	34.8712	7.82252	22.724	-0.565696	NA	0.289083	0.305357	0.175167	-0.13019	0.000230707	0.000230707	PLEK	FALSE	0.999725	TRUE	no	no	no	0	FALSE
isoComp_00164795	geneComp_00039544	MSTRG.41058.12	MSTRG.41058	N_1	Y_1	NA	NA	69.1902	69.4218	67.5686	6.62758	17.7683	-0.0390294	NA	5.42133	5.9201	1.92997	2.19095	1.92915	-1.61202	NA	0.148271	0.162833	0.0463333	-0.1165	0.321762	0.000230707	PLEK	FALSE	0.999707	TRUE	no	no	no	0	FALSE
isoComp_00164798	geneComp_00039544	MSTRG.41058.15	MSTRG.41058	N_1	Y_1	NA	NA	69.1902	69.4218	67.5686	6.62758	17.7683	-0.0390294	NA	2.29953	2.17805	3.14989	0.233979	1.6449	0.530229	NA	0.0879583	0.0878095	0.089	0.00119048	1	0.000230707	PLEK	NA	0.0742393	FALSE	NA	NA	NA	3	FALSE
isoComp_00164799	geneComp_00039544	MSTRG.41058.16	MSTRG.41058	N_1	Y_1	NA	NA	69.1902	69.4218	67.5686	6.62758	17.7683	-0.0390294	NA	1.16007	1.17465	1.05807	0.130487	0.328825	-0.149456	NA	0.0517083	0.0534524	0.0395	-0.0139524	0.913445	0.000230707	PLEK	NA	0.0452684	FALSE	NA	NA	NA	4	FALSE
isoComp_00164803	geneComp_00039544	MSTRG.41058.20	MSTRG.41058	N_1	Y_1	NA	NA	69.1902	69.4218	67.5686	6.62758	17.7683	-0.0390294	NA	3.03127	2.49982	6.75137	0.3281	4.07667	1.42973	NA	0.2005	0.192595	0.255833	0.0632381	0.905241	0.000230707	PLEK	NA	0.0700499	FALSE	NA	NA	NA	2	FALSE
isoComp_00164806	geneComp_00039544	MSTRG.41058.5	MSTRG.41058	N_1	Y_1	NA	NA	69.1902	69.4218	67.5686	6.62758	17.7683	-0.0390294	NA	1.57175	1.62845	1.17487	0.837647	0.572741	-0.467601	NA	0.0497708	0.0499762	0.0483333	-0.00164286	1	0.000230707	PLEK	FALSE	0.999704	TRUE	no	no	no	0	FALSE
isoComp_00164807	geneComp_00039544	MSTRG.41058.6	MSTRG.41058	N_1	Y_1	NA	NA	69.1902	69.4218	67.5686	6.62758	17.7683	-0.0390294	NA	1.9566	0.49282	12.203	0.486752	12.1871	4.60224	NA	0.0229792	0.00745238	0.131667	0.124214	0.000267621	0.000230707	PLEK	FALSE	0.999707	TRUE	no	no	no	0	FALSE
isoComp_00172484	geneComp_00041198	ENST00000344147	MSTRG.4263	N_1	Y_1	NA	NA	7.92355	7.88092	8.22194	0.963844	3.48884	0.061039	NA	3.18567	3.49277	1.03603	0.62093	1.03593	-1.74358	NA	0.279187	0.309452	0.0673333	-0.242119	0.000107174	0.00010399	ZCCHC17	FALSE	0.987224	TRUE	no	no	yes	0	FALSE
isoComp_00172485	geneComp_00041198	ENST00000373714	MSTRG.4263	N_1	Y_1	NA	NA	7.92355	7.88092	8.22194	0.963844	3.48884	0.061039	NA	1.38923	0.96799	4.33792	0.28969	3.56794	2.15243	NA	0.0812292	0.0664048	0.185	0.118595	0.00010399	0.00010399	ZCCHC17	FALSE	0.9871	TRUE	no	no	yes	0	FALSE
isoComp_00177911	geneComp_00042448	ENST00000332624	MSTRG.43808	N_1	Y_1	NA	NA	11.0991	11.573	7.78116	1.47332	1.5189	-0.572103	NA	5.34554	5.86889	1.68207	1.01332	0.486112	-1.79675	NA	0.518771	0.543738	0.344	-0.199738	0.0240256	0.0239739	TRAK2	FALSE	1	TRUE	no	no	yes	0	TRUE
isoComp_00177928	geneComp_00042448	MSTRG.43808.18	MSTRG.43808	N_1	Y_1	NA	NA	11.0991	11.573	7.78116	1.47332	1.5189	-0.572103	NA	1.40203	1.33353	1.88159	0.207469	0.707956	0.493575	NA	0.0859167	0.0707857	0.191833	0.121048	0.0239739	0.0239739	TRAK2	FALSE	1	TRUE	no	no	yes	0	TRUE
isoComp_00178588	geneComp_00042633	ENST00000295414	MSTRG.43982	N_1	Y_1	NA	NA	5.52806	5.56001	5.30435	0.308714	1.12046	-0.0677869	NA	1.6468	1.51429	2.57439	0.132807	0.636207	0.761692	NA	0.261896	0.238476	0.425833	0.187357	0	0	CCNYL1	FALSE	0.999527	TRUE	no	no	yes	0	TRUE
isoComp_00178596	geneComp_00042633	ENST00000650811	MSTRG.43982	N_1	Y_1	NA	NA	5.52806	5.56001	5.30435	0.308714	1.12046	-0.0677869	NA	2.3789	2.51627	1.41737	0.237351	0.868395	-0.823645	NA	0.374729	0.400095	0.197167	-0.202929	0	0	CCNYL1	TRUE	0.783417	TRUE	no	no	yes	0	TRUE
isoComp_00180089	geneComp_00042939	ENST00000248437	MSTRG.44277	N_1	Y_1	NA	NA	164.045	164.78	158.895	18.4376	25.676	-0.0524698	NA	3.07635	2.79286	5.06077	1.16272	5.01847	0.855308	NA	0.0146458	0.0146905	0.0143333	-0.000357143	0.765272	0.000633085	TUBA4A	FALSE	0.999999	TRUE	no	no	no	0	TRUE
isoComp_00180092	geneComp_00042939	ENST00000425551	MSTRG.44277	N_1	Y_1	NA	NA	164.045	164.78	158.895	18.4376	25.676	-0.0524698	NA	2.84203	2.10918	7.972	0.564845	2.43279	1.91324	NA	0.00577083	0.00409524	0.0175	0.0134048	1	0.000633085	TUBA4A	FALSE	0.920707	TRUE	no	no	no	0	TRUE
isoComp_00180094	geneComp_00042939	ENST00000447205	MSTRG.44277	N_1	Y_1	NA	NA	164.045	164.78	158.895	18.4376	25.676	-0.0524698	NA	2.0954	1.73503	4.61802	0.257174	1.38923	1.40714	NA	0.00366667	0.00297619	0.0085	0.00552381	0.537542	0.000633085	TUBA4A	FALSE	0.971929	TRUE	yes	no	no	0	TRUE
isoComp_00180096	geneComp_00042939	ENST00000462806	MSTRG.44277	N_1	Y_1	NA	NA	164.045	164.78	158.895	18.4376	25.676	-0.0524698	NA	3.95277	2.66471	12.9692	0.779106	3.25782	2.27874	NA	0.0108333	0.0077381	0.0325	0.0247619	0.0297807	0.000633085	TUBA4A	FALSE	0.935953	TRUE	yes	no	no	1	TRUE
isoComp_00180098	geneComp_00042939	ENST00000498660	MSTRG.44277	N_1	Y_1	NA	NA	164.045	164.78	158.895	18.4376	25.676	-0.0524698	NA	53.4183	61.0003	0.344395	14.9834	0.139521	-7.42755	NA	0.409021	0.462571	0.0341667	-0.428405	0.000633085	0.000633085	TUBA4A	FALSE	0.995369	TRUE	yes	no	no	0	TRUE
isoComp_00180100	geneComp_00042939	MSTRG.44277.10	MSTRG.44277	N_1	Y_1	NA	NA	164.045	164.78	158.895	18.4376	25.676	-0.0524698	NA	4.17312	4.70437	0.454394	1.92296	0.195688	-3.34364	NA	0.0253125	0.0284762	0.00316667	-0.0253095	0.499328	0.000633085	TUBA4A	FALSE	0.994962	TRUE	yes	no	no	1	TRUE
isoComp_00180101	geneComp_00042939	MSTRG.44277.11	MSTRG.44277	N_1	Y_1	NA	NA	164.045	164.78	158.895	18.4376	25.676	-0.0524698	NA	7.38832	7.46439	6.8558	1.10818	4.02889	-0.122527	NA	0.012875	0.013	0.012	-0.001	1	0.000633085	TUBA4A	FALSE	0.999664	TRUE	yes	no	no	0	TRUE
isoComp_00180102	geneComp_00042939	MSTRG.44277.12	MSTRG.44277	N_1	Y_1	NA	NA	164.045	164.78	158.895	18.4376	25.676	-0.0524698	NA	11.3273	12.9305	0.105318	5.33921	0.0473397	-6.81013	NA	0.0354167	0.0404286	0.000333333	-0.0400952	0.653902	0.000633085	TUBA4A	FALSE	0.995189	TRUE	yes	no	no	1	TRUE
isoComp_00180105	geneComp_00042939	MSTRG.44277.16	MSTRG.44277	N_1	Y_1	NA	NA	164.045	164.78	158.895	18.4376	25.676	-0.0524698	NA	5.0434	5.42521	2.37072	0.712513	1.41304	-1.19094	NA	0.00810417	0.00854762	0.005	-0.00354762	0.344007	0.000633085	TUBA4A	FALSE	0.997668	TRUE	yes	no	no	1	TRUE
isoComp_00180106	geneComp_00042939	MSTRG.44277.17	MSTRG.44277	N_1	Y_1	NA	NA	164.045	164.78	158.895	18.4376	25.676	-0.0524698	NA	9.5344	10.8688	0.193887	3.45072	0.0508765	-5.7376	NA	0.0086875	0.00992857	0	-0.00992857	0.346366	0.000633085	TUBA4A	FALSE	0.995173	TRUE	yes	no	no	1	TRUE
isoComp_00180108	geneComp_00042939	MSTRG.44277.19	MSTRG.44277	N_1	Y_1	NA	NA	164.045	164.78	158.895	18.4376	25.676	-0.0524698	NA	1.72756	1.85301	0.849423	0.246097	0.108483	-1.11619	NA	0.00772917	0.00847619	0.0025	-0.00597619	0.565182	0.000633085	TUBA4A	FALSE	0.997556	TRUE	no	no	no	1	TRUE
isoComp_00180109	geneComp_00042939	MSTRG.44277.20	MSTRG.44277	N_1	Y_1	NA	NA	164.045	164.78	158.895	18.4376	25.676	-0.0524698	NA	1.30141	1.43955	0.334485	0.36453	0.111894	-2.07309	NA	0.00464583	0.00511905	0.00133333	-0.00378571	0.703293	0.000633085	TUBA4A	FALSE	0.99756	TRUE	no	no	no	0	TRUE
isoComp_00180114	geneComp_00042939	MSTRG.44277.3	MSTRG.44277	N_1	Y_1	NA	NA	164.045	164.78	158.895	18.4376	25.676	-0.0524698	NA	6.12701	3.08455	27.4242	2.41117	27.4239	3.14817	NA	0.0238333	0.0128333	0.100833	0.088	1	0.000633085	TUBA4A	FALSE	0.999922	TRUE	no	no	no	1	TRUE
isoComp_00180116	geneComp_00042939	MSTRG.44277.6	MSTRG.44277	N_1	Y_1	NA	NA	164.045	164.78	158.895	18.4376	25.676	-0.0524698	NA	4.34224	4.22918	5.13362	1.20894	1.82743	0.278998	NA	0.0236042	0.0253571	0.0113333	-0.0140238	0.945443	0.000633085	TUBA4A	FALSE	0.999919	TRUE	yes	no	no	2	TRUE
isoComp_00180118	geneComp_00042939	MSTRG.44277.8	MSTRG.44277	N_1	Y_1	NA	NA	164.045	164.78	158.895	18.4376	25.676	-0.0524698	NA	35.4735	30.0869	73.1791	4.78622	17.8057	1.28201	NA	0.332979	0.278095	0.717167	0.439071	0.00547921	0.000633085	TUBA4A	FALSE	0.99992	TRUE	yes	no	no	1	TRUE
isoComp_00180119	geneComp_00042939	MSTRG.44277.9	MSTRG.44277	N_1	Y_1	NA	NA	164.045	164.78	158.895	18.4376	25.676	-0.0524698	NA	6.16597	6.90087	1.02167	1.53927	0.504835	-2.74389	NA	0.0503125	0.0557381	0.0123333	-0.0434048	0.924194	0.000633085	TUBA4A	FALSE	0.99882	TRUE	yes	no	no	0	TRUE
isoComp_00182770	geneComp_00043521	ENST00000401987	MSTRG.44816	N_1	Y_1	NA	NA	6.17586	6.42131	4.45771	0.484785	1.24937	-0.525578	NA	1.34267	1.51573	0.13129	0.34361	0.13119	-3.43277	NA	0.0935417	0.106595	0.00216667	-0.104429	0.409718	5.40139e-119	PPP1R7	FALSE	0.99877	TRUE	no	no	no	0	TRUE
isoComp_00182786	geneComp_00043521	MSTRG.44816.14	MSTRG.44816	N_1	Y_1	NA	NA	6.17586	6.42131	4.45771	0.484785	1.24937	-0.525578	NA	1.42486	1.4123	1.51278	0.136174	0.300435	0.0984795	NA	0.285562	0.27081	0.388833	0.118024	5.40139e-119	5.40139e-119	PPP1R7	FALSE	0.999726	TRUE	no	no	no	0	TRUE
isoComp_00185824	geneComp_00044241	ENST00000620459	MSTRG.45495	N_1	Y_1	NA	NA	8.86985	7.76301	16.6177	1.53363	6.45986	1.09705	NA	4.58692	3.71076	10.72	1.09786	4.30981	1.52798	NA	0.831708	0.816881	0.9355	0.118619	8.22915e-217	8.22915e-217	AL035661	NA	0.00487711	FALSE	NA	NA	NA	0	FALSE
isoComp_00185825	geneComp_00044241	MSTRG.45495.1	MSTRG.45495	N_1	Y_1	NA	NA	8.86985	7.76301	16.6177	1.53363	6.45986	1.09705	NA	4.11128	3.88856	5.67032	0.577626	2.10561	0.543031	NA	0.155979	0.169952	0.0581667	-0.111786	2.01952e-216	8.22915e-217	AL035661	NA	0.100048	FALSE	NA	NA	NA	0	FALSE
isoComp_00187834	geneComp_00044657	ENST00000565493	MSTRG.45894	N_1	Y_1	NA	NA	40.6208	40.3523	42.5002	5.48987	11.6961	0.0748013	NA	36.823	37.0871	34.9742	5.74185	14.4287	-0.0846017	NA	0.791104	0.815643	0.619333	-0.19631	1.03328e-31	1.03328e-31	NORAD	NA	0.375796	FALSE	NA	NA	NA	1	TRUE
isoComp_00187837	geneComp_00044657	MSTRG.45894.15	MSTRG.45894	N_1	Y_1	NA	NA	40.6208	40.3523	42.5002	5.48987	11.6961	0.0748013	NA	3.04218	2.4331	7.30573	1.44144	4.75302	1.58229	NA	0.110812	0.081	0.3195	0.2385	1.03328e-31	1.03328e-31	NORAD	NA	0.376693	FALSE	NA	NA	NA	0	TRUE
isoComp_00197248	geneComp_00046691	ENST00000404933	MSTRG.478	N_1	Y_1	NA	NA	5.93418	6.10699	4.72455	0.661346	1.18213	-0.369593	NA	3.46691	3.93255	0.207405	0.74634	0.180449	-4.18067	NA	0.359938	0.41019	0.00816667	-0.402024	0.0400182	0.0398629	SMS	FALSE	0.999771	TRUE	no	no	no	0	TRUE
isoComp_00197250	geneComp_00046691	MSTRG.478.1	MSTRG.478	N_1	Y_1	NA	NA	5.93418	6.10699	4.72455	0.661346	1.18213	-0.369593	NA	1.58508	1.37775	3.03637	0.221609	1.02649	1.13434	NA	0.145354	0.119167	0.328667	0.2095	0.0398629	0.0398629	SMS	FALSE	0.991241	TRUE	no	no	no	1	TRUE
isoComp_00200251	geneComp_00047358	MSTRG.4843.12	MSTRG.4843	N_1	Y_1	NA	NA	15.845	15.8013	16.1512	0.99678	2.52465	0.0315762	NA	1.13754	1.16713	0.930396	0.22252	0.431173	-0.323938	NA	0.0413958	0.0435238	0.0265	-0.0170238	0.858776	0	RNF220	FALSE	0.999289	TRUE	no	no	yes	0	TRUE
isoComp_00200252	geneComp_00047358	MSTRG.4843.13	MSTRG.4843	N_1	Y_1	NA	NA	15.845	15.8013	16.1512	0.99678	2.52465	0.0315762	NA	2.30522	1.79524	5.87505	0.29741	2.48063	1.70486	NA	0.161625	0.132476	0.365667	0.23319	0.47008	0	RNF220	FALSE	0.998539	TRUE	no	no	yes	0	TRUE
isoComp_00200253	geneComp_00047358	MSTRG.4843.17	MSTRG.4843	N_1	Y_1	NA	NA	15.845	15.8013	16.1512	0.99678	2.52465	0.0315762	NA	2.03272	2.14741	1.22993	0.230477	0.423496	-0.79904	NA	0.0758958	0.079881	0.048	-0.031881	0.256214	0	RNF220	FALSE	0.997977	TRUE	no	no	yes	0	TRUE
isoComp_00200254	geneComp_00047358	MSTRG.4843.19	MSTRG.4843	N_1	Y_1	NA	NA	15.845	15.8013	16.1512	0.99678	2.52465	0.0315762	NA	6.54528	6.80087	4.75616	0.822392	2.07434	-0.515012	NA	0.49075	0.507619	0.372667	-0.134952	0	0	RNF220	FALSE	0.996628	TRUE	no	no	yes	0	TRUE
isoComp_00201596	geneComp_00047631	ENST00000643077	MSTRG.48687	N_1	Y_1	NA	NA	10.4222	10.7099	8.40836	0.501932	0.944375	-0.348674	NA	3.12478	3.57117	0.0001	0.60059	0	-8.46993	NA	0.392917	0.436048	0.091	-0.345048	1.20731e-11	1.20731e-11	TUG1	NA	0.0971537	FALSE	NA	NA	NA	0	FALSE
isoComp_00201604	geneComp_00047631	ENST00000647354	MSTRG.48687	N_1	Y_1	NA	NA	10.4222	10.7099	8.40836	0.501932	0.944375	-0.348674	NA	1.07961	0.865806	2.57623	0.416114	1.6387	1.56217	NA	0.094125	0.0727143	0.244	0.171286	1.57524e-10	1.20731e-11	TUG1	NA	0.310778	FALSE	NA	NA	NA	0	FALSE
isoComp_00201606	geneComp_00047631	MSTRG.48687.11	MSTRG.48687	N_1	Y_1	NA	NA	10.4222	10.7099	8.40836	0.501932	0.944375	-0.348674	NA	1.03092	0.844627	2.33497	0.273371	1.2981	1.4562	NA	0.1365	0.106119	0.349167	0.243048	6.02945e-08	1.20731e-11	TUG1	NA	0.232969	FALSE	NA	NA	NA	0	FALSE
isoComp_00201608	geneComp_00047631	MSTRG.48687.17	MSTRG.48687	N_1	Y_1	NA	NA	10.4222	10.7099	8.40836	0.501932	0.944375	-0.348674	NA	1.04911	1.04633	1.06854	0.386264	1.06844	0.0300191	NA	0.106792	0.100167	0.153167	0.053	1	1.20731e-11	TUG1	NA	0.236854	FALSE	NA	NA	NA	0	FALSE
isoComp_00203482	geneComp_00047974	ENST00000216034	MSTRG.49013	N_1	Y_1	NA	NA	9.91194	9.80718	10.6452	0.829717	2.55417	0.118177	NA	3.687	3.84372	2.58999	0.397308	1.08825	-0.567744	NA	0.371375	0.385524	0.272333	-0.11319	1.14061e-05	1.11583e-05	TOMM22	FALSE	0.892628	TRUE	yes	no	yes	0	TRUE
isoComp_00203491	geneComp_00047974	ENST00000492561	MSTRG.49013	N_1	Y_1	NA	NA	9.91194	9.80718	10.6452	0.829717	2.55417	0.118177	NA	4.74204	4.45969	6.71851	0.473403	2.13139	0.590112	NA	0.286292	0.26669	0.4235	0.15681	1.11583e-05	1.11583e-05	TOMM22	NA	0.432574	FALSE	NA	NA	NA	0	TRUE
isoComp_00203824	geneComp_00048026	ENST00000337304	MSTRG.49061	N_1	Y_1	NA	NA	44.0086	40.7775	66.6259	3.51735	34.2978	0.708172	NA	15.9903	16.2704	14.0299	2.31156	3.27055	-0.213596	NA	0.301708	0.314095	0.215	-0.0990952	1	0.00180578	ATF4	FALSE	0.999857	TRUE	no	no	yes	1	FALSE
isoComp_00203825	geneComp_00048026	ENST00000396680	MSTRG.49061	N_1	Y_1	NA	NA	44.0086	40.7775	66.6259	3.51735	34.2978	0.708172	NA	4.94274	0.576597	35.5057	0.476597	35.3723	5.91995	NA	0.0309583	0.0123333	0.161333	0.149	0.00180578	0.00180578	ATF4	FALSE	0.999862	TRUE	no	no	yes	0	FALSE
isoComp_00203828	geneComp_00048026	ENST00000674835	MSTRG.49061	N_1	Y_1	NA	NA	44.0086	40.7775	66.6259	3.51735	34.2978	0.708172	NA	1.14051	1.24535	0.406606	0.470019	0.335851	-1.59134	NA	0.065375	0.07	0.033	-0.037	0.899611	0.00180578	ATF4	FALSE	0.940335	TRUE	no	no	no	0	FALSE
isoComp_00203829	geneComp_00048026	ENST00000674920	MSTRG.49061	N_1	Y_1	NA	NA	44.0086	40.7775	66.6259	3.51735	34.2978	0.708172	NA	12.9776	13.4192	9.88614	1.49827	2.99365	-0.440437	NA	0.262479	0.276667	0.163167	-0.1135	0.368098	0.00180578	ATF4	FALSE	0.999855	TRUE	no	no	yes	0	FALSE
isoComp_00203830	geneComp_00048026	ENST00000676346	MSTRG.49061	N_1	Y_1	NA	NA	44.0086	40.7775	66.6259	3.51735	34.2978	0.708172	NA	7.54629	8.07232	3.86404	2.29204	3.36828	-1.06093	NA	0.286792	0.282524	0.316667	0.0341429	1	0.00180578	ATF4	FALSE	0.980962	TRUE	no	no	no	0	FALSE
isoComp_00204344	geneComp_00048120	ENST00000352645	MSTRG.49149	N_1	Y_1	NA	NA	6.53425	6.37008	7.6834	0.59526	2.44739	0.270046	NA	2.34469	2.10661	4.0112	0.362757	0.948304	0.925866	NA	0.438958	0.405119	0.675833	0.270714	0.011314	0.0112298	ZC3H7B	FALSE	1	TRUE	no	no	yes	0	TRUE
isoComp_00204354	geneComp_00048120	MSTRG.49149.6	MSTRG.49149	N_1	Y_1	NA	NA	6.53425	6.37008	7.6834	0.59526	2.44739	0.270046	NA	1.1319	1.29303	0.004025	0.351426	0.00274559	-6.53773	NA	0.30375	0.331071	0.1125	-0.218571	0.0112298	0.0112298	ZC3H7B	FALSE	1	TRUE	no	no	yes	1	TRUE
isoComp_00204454	geneComp_00048144	ENST00000485648	MSTRG.49171	N_1	Y_1	NA	NA	5.29543	5.1695	6.17689	0.244574	1.03792	0.2564	NA	1.28207	1.44906	0.113132	0.232298	0.0483297	-3.56677	NA	0.165958	0.189667	0	-0.189667	0.0044033	0.0044033	PMM1	FALSE	0.974363	TRUE	no	no	no	1	TRUE
isoComp_00204459	geneComp_00048144	MSTRG.49171.9	MSTRG.49171	N_1	Y_1	NA	NA	5.29543	5.1695	6.17689	0.244574	1.03792	0.2564	NA	1.78831	1.42227	4.35062	0.319342	1.31765	1.60623	NA	0.281667	0.240214	0.571833	0.331619	0.0044033	0.0044033	PMM1	FALSE	0.987395	TRUE	no	no	no	0	TRUE
isoComp_00205118	geneComp_00048302	ENST00000338758	MSTRG.49318	N_1	Y_1	NA	NA	27.8974	24.695	50.3143	3.46414	27.6514	1.02645	NA	3.38903	3.05238	5.74555	0.690452	2.95774	0.910299	NA	0.196854	0.179119	0.321	0.141881	1	0	PARVB	FALSE	0.999987	TRUE	yes	no	yes	0	TRUE
isoComp_00205119	geneComp_00048302	ENST00000350028	MSTRG.49318	N_1	Y_1	NA	NA	27.8974	24.695	50.3143	3.46414	27.6514	1.02645	NA	4.54213	4.643	3.83604	0.599295	2.1379	-0.274787	NA	0.324313	0.337643	0.231	-0.106643	0	0	SAMM50	FALSE	0.999972	TRUE	yes	no	no	0	TRUE
isoComp_00205121	geneComp_00048302	ENST00000404989	MSTRG.49318	N_1	Y_1	NA	NA	27.8974	24.695	50.3143	3.46414	27.6514	1.02645	NA	16.6801	13.9549	35.7567	3.01284	25.0986	1.35681	NA	0.192208	0.178143	0.290667	0.112524	0.333373	0	PARVB	FALSE	0.999971	TRUE	yes	no	yes	0	TRUE
isoComp_00205290	geneComp_00048329	ENST00000336156	MSTRG.49342	N_1	Y_1	NA	NA	44.2267	40.4018	71.0008	4.39649	18.9951	0.813264	NA	8.94533	9.44011	5.48186	1.18905	1.05631	-0.783036	NA	0.214042	0.233262	0.0795	-0.153762	1	0.00247214	KIAA0930	FALSE	0.999996	TRUE	no	no	yes	0	FALSE
isoComp_00205291	geneComp_00048329	ENST00000408671	MSTRG.49342	N_1	Y_1	NA	NA	44.2267	40.4018	71.0008	4.39649	18.9951	0.813264	NA	1.33835	1.41618	0.793553	0.157253	0.422292	-0.827693	NA	0.0401042	0.0440476	0.0125	-0.0315476	0.127815	0.00247214	MIR1249	NA	0.00838938	FALSE	NA	NA	NA	0	FALSE
isoComp_00205297	geneComp_00048329	ENST00000488038	MSTRG.49342	N_1	Y_1	NA	NA	44.2267	40.4018	71.0008	4.39649	18.9951	0.813264	NA	14.0378	12.0076	28.2496	2.69144	4.38277	1.23359	NA	0.166958	0.143595	0.3305	0.186905	0.0117265	0.00247214	KIAA0930	FALSE	0.999997	TRUE	no	no	yes	0	FALSE
isoComp_00205300	geneComp_00048329	ENST00000498418	MSTRG.49342	N_1	Y_1	NA	NA	44.2267	40.4018	71.0008	4.39649	18.9951	0.813264	NA	1.06321	0.924909	2.03134	0.138999	1.5215	1.12662	NA	0.0280625	0.0263095	0.0403333	0.0140238	0.8418	0.00247214	KIAA0930	FALSE	0.885563	TRUE	no	no	no	0	FALSE
isoComp_00205311	geneComp_00048329	MSTRG.49342.25	MSTRG.49342	N_1	Y_1	NA	NA	44.2267	40.4018	71.0008	4.39649	18.9951	0.813264	NA	10.1304	9.20327	16.6201	3.17125	11.4897	0.852008	NA	0.251833	0.243643	0.309167	0.0655238	1	0.00247214	KIAA0930	FALSE	0.999992	TRUE	no	no	yes	0	FALSE
isoComp_00205312	geneComp_00048329	MSTRG.49342.27	MSTRG.49342	N_1	Y_1	NA	NA	44.2267	40.4018	71.0008	4.39649	18.9951	0.813264	NA	1.93649	0.0656812	15.0322	0.048181	14.7096	7.63486	NA	0.0141875	0.00128571	0.1045	0.103214	0.00247214	0.00247214	KIAA0930	FALSE	0.999997	TRUE	no	no	yes	0	FALSE
isoComp_00205313	geneComp_00048329	MSTRG.49342.29	MSTRG.49342	N_1	Y_1	NA	NA	44.2267	40.4018	71.0008	4.39649	18.9951	0.813264	NA	2.5113	2.85383	0.113616	1.65456	0.0840115	-4.534	NA	0.0422708	0.0477143	0.00416667	-0.0435476	0.82147	0.00247214	KIAA0930	FALSE	0.999992	TRUE	no	no	yes	0	FALSE
isoComp_00206281	geneComp_00048524	ENST00000474879	MSTRG.49525	N_1	Y_1	NA	NA	17.8013	17.7182	18.3835	1.23421	2.24385	0.0531555	NA	3.49301	3.44328	3.84109	0.256379	0.485949	0.157299	NA	0.321792	0.315119	0.3685	0.053381	1	6.10625e-06	LMF2	FALSE	1	TRUE	yes	no	yes	0	TRUE
isoComp_00206282	geneComp_00048524	ENST00000504717	MSTRG.49525	N_1	Y_1	NA	NA	17.8013	17.7182	18.3835	1.23421	2.24385	0.0531555	NA	1.84065	1.94971	1.07718	0.274518	0.482809	-0.850045	NA	0.0198958	0.0220476	0.00483333	-0.0172143	0.465385	6.10625e-06	LMF2	FALSE	0.974686	TRUE	no	no	yes	1	TRUE
isoComp_00206287	geneComp_00048524	MSTRG.49525.5	MSTRG.49525	N_1	Y_1	NA	NA	17.8013	17.7182	18.3835	1.23421	2.24385	0.0531555	NA	1.79996	1.71619	2.38637	0.183451	0.860502	0.473261	NA	0.144313	0.131595	0.233333	0.101738	0.090698	6.10625e-06	LMF2	TRUE	0.999988	TRUE	no	no	no	1	TRUE
isoComp_00206288	geneComp_00048524	MSTRG.49525.6	MSTRG.49525	N_1	Y_1	NA	NA	17.8013	17.7182	18.3835	1.23421	2.24385	0.0531555	NA	3.95781	4.29943	1.56646	0.557382	0.904365	-1.4508	NA	0.293917	0.320095	0.110667	-0.209429	6.10625e-06	6.10625e-06	LMF2	FALSE	0.999997	TRUE	yes	no	yes	0	TRUE
isoComp_00206289	geneComp_00048524	MSTRG.49525.7	MSTRG.49525	N_1	Y_1	NA	NA	17.8013	17.7182	18.3835	1.23421	2.24385	0.0531555	NA	4.76834	4.30861	7.98645	0.580737	2.59692	0.888793	NA	0.0805833	0.0669762	0.175833	0.108857	0.623846	6.10625e-06	LMF2	TRUE	0.999995	TRUE	yes	no	no	0	TRUE
isoComp_00210032	geneComp_00049332	ENST00000283629	MSTRG.50291	N_1	Y_1	NA	NA	13.6825	13.9173	12.0382	0.969476	2.24179	-0.209104	NA	1.10812	1.14597	0.843165	0.184202	0.162183	-0.438207	NA	0.0584167	0.0611667	0.0391667	-0.022	1	0.0246258	UBP1	FALSE	0.999998	TRUE	no	no	yes	0	TRUE
isoComp_00210033	geneComp_00049332	ENST00000411650	MSTRG.50291	N_1	Y_1	NA	NA	13.6825	13.9173	12.0382	0.969476	2.24179	-0.209104	NA	2.1663	2.2794	1.37461	0.431059	1.01073	-0.725486	NA	0.0977083	0.10369	0.0558333	-0.0478571	0.896958	0.0246258	UBP1	NA	0.625624	FALSE	NA	NA	NA	0	TRUE
isoComp_00210034	geneComp_00049332	ENST00000447368	MSTRG.50291	N_1	Y_1	NA	NA	13.6825	13.9173	12.0382	0.969476	2.24179	-0.209104	NA	4.86896	4.51478	7.34824	0.498142	1.60286	0.701512	NA	0.525208	0.494857	0.737667	0.24281	0.251297	0.0246258	UBP1	FALSE	0.999994	TRUE	yes	no	yes	0	TRUE
isoComp_00210043	geneComp_00049332	MSTRG.50291.3	MSTRG.50291	N_1	Y_1	NA	NA	13.6825	13.9173	12.0382	0.969476	2.24179	-0.209104	NA	3.69109	4.03414	1.28975	0.543198	0.397108	-1.6376	NA	0.171437	0.185929	0.07	-0.115929	0.0246258	0.0246258	UBP1	NA	0.00706725	FALSE	NA	NA	NA	2	TRUE
isoComp_00212457	geneComp_00049877	ENST00000254480	MSTRG.50792	N_1	Y_1	NA	NA	7.94735	8.17237	6.37215	0.55319	0.699687	-0.358476	NA	1.22053	1.39487	0.0001	0.322086	0	-7.11994	NA	0.122313	0.139786	0	-0.139786	0.00846524	0.00846524	SMARCC1	FALSE	1	TRUE	no	no	yes	0	TRUE
isoComp_00212462	geneComp_00049877	ENST00000485737	MSTRG.50792	N_1	Y_1	NA	NA	7.94735	8.17237	6.37215	0.55319	0.699687	-0.358476	NA	1.00889	1.03371	0.835191	0.0819279	0.178751	-0.304369	NA	0.09525	0.0987143	0.071	-0.0277143	0.847186	0.00846524	SMARCC1	NA	0.642931	FALSE	NA	NA	NA	0	TRUE
isoComp_00212465	geneComp_00049877	MSTRG.50792.1	MSTRG.50792	N_1	Y_1	NA	NA	7.94735	8.17237	6.37215	0.55319	0.699687	-0.358476	NA	1.42922	1.2555	2.6453	0.276338	0.937495	1.06917	NA	0.223562	0.192214	0.443	0.250786	0.00924297	0.00846524	SMARCC1	TRUE	1	TRUE	no	no	yes	1	TRUE
isoComp_00212519	geneComp_00049893	ENST00000360240	MSTRG.50806	N_1	Y_1	NA	NA	12.0475	12.2521	10.6152	0.702099	1.94237	-0.206721	NA	1.32974	1.19841	2.24903	0.189262	1.05509	0.9026	NA	0.217833	0.199476	0.346333	0.146857	0.505258	0.0170193	MAP4	FALSE	1	TRUE	no	no	yes	0	FALSE
isoComp_00212533	geneComp_00049893	MSTRG.50806.10	MSTRG.50806	N_1	Y_1	NA	NA	12.0475	12.2521	10.6152	0.702099	1.94237	-0.206721	NA	2.94131	3.28469	0.537619	0.620196	0.363485	-2.5889	NA	0.318833	0.347167	0.1205	-0.226667	0.0170193	0.0170193	MAP4	FALSE	1	TRUE	no	no	yes	0	FALSE
isoComp_00212545	geneComp_00049893	MSTRG.50806.5	MSTRG.50806	N_1	Y_1	NA	NA	12.0475	12.2521	10.6152	0.702099	1.94237	-0.206721	NA	2.14042	2.14613	2.10045	0.225349	0.893408	-0.0308969	NA	0.0924375	0.0938333	0.0826667	-0.0111667	0.69521	0.0170193	MAP4	FALSE	1	TRUE	no	no	yes	0	FALSE
isoComp_00212658	geneComp_00049921	ENST00000438607	MSTRG.50832	N_1	Y_1	NA	NA	37.59	37.3512	39.2614	2.25382	4.49324	0.0719376	NA	9.3791	10.4354	1.9849	1.79942	1.41292	-2.38848	NA	0.136604	0.155214	0.00633333	-0.148881	1.43188e-05	1.43188e-05	TMA7	NA	0.586752	FALSE	NA	NA	NA	0	TRUE
isoComp_00212659	geneComp_00049921	ENST00000477624	MSTRG.50832	N_1	Y_1	NA	NA	37.59	37.3512	39.2614	2.25382	4.49324	0.0719376	NA	17.9255	17.3495	21.9569	2.3175	7.32943	0.339603	NA	0.522208	0.514357	0.577167	0.0628095	0.765265	1.43188e-05	TMA7	NA	0.502434	FALSE	NA	NA	NA	1	TRUE
isoComp_00212660	geneComp_00049921	ENST00000479126	MSTRG.50832	N_1	Y_1	NA	NA	37.59	37.3512	39.2614	2.25382	4.49324	0.0719376	NA	1.11894	1.10888	1.18932	0.0751912	0.275786	0.100155	NA	0.0342917	0.0354286	0.0263333	-0.00909524	1	1.43188e-05	TMA7	NA	0.0210546	FALSE	NA	NA	NA	1	TRUE
isoComp_00212661	geneComp_00049921	MSTRG.50832.1	MSTRG.50832	N_1	Y_1	NA	NA	37.59	37.3512	39.2614	2.25382	4.49324	0.0719376	NA	7.94618	7.06277	14.1301	1.32978	6.95711	0.999441	NA	0.277417	0.261286	0.390333	0.129048	0.991086	1.43188e-05	TMA7	NA	0.359932	FALSE	NA	NA	NA	1	TRUE
isoComp_00212662	geneComp_00049921	MSTRG.50832.2	MSTRG.50832	N_1	Y_1	NA	NA	37.59	37.3512	39.2614	2.25382	4.49324	0.0719376	NA	1.20905	1.38175	0.0001	0.452787	0	-7.1064	NA	0.0274167	0.0313333	0	-0.0313333	0.806678	1.43188e-05	TMA7	NA	0.141329	FALSE	NA	NA	NA	0	TRUE
isoComp_00217119	geneComp_00050883	ENST00000394236	MSTRG.51736	N_1	Y_1	NA	NA	9.74958	7.86811	22.9198	1.37936	13.6676	1.5413	NA	4.25397	3.69941	8.13587	0.665753	3.05567	1.13488	NA	0.425563	0.399238	0.609833	0.210595	0.180771	0.00243906	PROS1	FALSE	1	TRUE	no	yes	no	0	TRUE
isoComp_00217127	geneComp_00050883	ENST00000649103	MSTRG.51736	N_1	Y_1	NA	NA	9.74958	7.86811	22.9198	1.37936	13.6676	1.5413	NA	1.07326	0.390105	5.85532	0.337081	5.85395	3.87376	NA	0.0411458	0.0354762	0.0808333	0.0453571	0.855056	0.00243906	PROS1	FALSE	0.999933	TRUE	no	no	no	0	TRUE
isoComp_00217129	geneComp_00050883	ENST00000650591	MSTRG.51736	N_1	Y_1	NA	NA	9.74958	7.86811	22.9198	1.37936	13.6676	1.5413	NA	1.201	1.07957	2.05107	0.574066	2.02834	0.919636	NA	0.132729	0.134571	0.119833	-0.0147381	1	0.00243906	PROS1	FALSE	1	TRUE	no	yes	no	0	TRUE
isoComp_00217132	geneComp_00050883	MSTRG.51736.8	MSTRG.51736	N_1	Y_1	NA	NA	9.74958	7.86811	22.9198	1.37936	13.6676	1.5413	NA	1.16826	1.33457	0.0040925	0.824308	0.0039925	-6.57608	NA	0.186396	0.213024	0	-0.213024	0.00243906	0.00243906	PROS1	FALSE	0.999996	TRUE	no	no	no	0	TRUE
isoComp_00218512	geneComp_00051279	ENST00000240922	MSTRG.52119	N_1	Y_1	NA	NA	9.71022	9.99581	7.7111	0.674024	1.05047	-0.37396	NA	1.93162	2.10742	0.700999	0.314266	0.189287	-1.57439	NA	0.0980833	0.111238	0.006	-0.105238	0.0231195	0.0231195	NAA50	FALSE	0.907077	TRUE	no	no	no	0	TRUE
isoComp_00218519	geneComp_00051279	MSTRG.52119.2	MSTRG.52119	N_1	Y_1	NA	NA	9.71022	9.99581	7.7111	0.674024	1.05047	-0.37396	NA	3.53415	3.51556	3.66427	0.464437	1.02914	0.0596063	NA	0.526917	0.512905	0.625	0.112095	0.0231195	0.0231195	NAA50	NA	0.113714	FALSE	NA	NA	NA	1	TRUE
isoComp_00232451	geneComp_00054561	ENST00000513044	MSTRG.55229	N_1	Y_1	NA	NA	39.1173	39.5378	36.1735	3.42382	5.79537	-0.128268	NA	2.95503	3.17819	1.39292	0.468042	0.368902	-1.18431	NA	0.0965625	0.101214	0.064	-0.0372143	0.511091	0.0352884	RBM47	NA	0.00665665	FALSE	NA	NA	NA	0	TRUE
isoComp_00232460	geneComp_00054561	MSTRG.55229.13	MSTRG.55229	N_1	Y_1	NA	NA	39.1173	39.5378	36.1735	3.42382	5.79537	-0.128268	NA	1.41917	1.59834	0.16499	1.48795	0.0649972	-3.20023	NA	0.0171875	0.0191429	0.0035	-0.0156429	0.975716	0.0352884	RBM47	FALSE	1	TRUE	no	no	no	0	TRUE
isoComp_00232463	geneComp_00054561	MSTRG.55229.16	MSTRG.55229	N_1	Y_1	NA	NA	39.1173	39.5378	36.1735	3.42382	5.79537	-0.128268	NA	1.17861	1.2533	0.655825	0.145204	0.132708	-0.92398	NA	0.0379167	0.0397381	0.0251667	-0.0145714	0.111335	0.0352884	RBM47	FALSE	1	TRUE	no	no	no	2	TRUE
isoComp_00232467	geneComp_00054561	MSTRG.55229.20	MSTRG.55229	N_1	Y_1	NA	NA	39.1173	39.5378	36.1735	3.42382	5.79537	-0.128268	NA	7.94192	7.53779	10.7708	1.48667	6.87269	0.514337	NA	0.243188	0.243452	0.241333	-0.00211905	0.858753	0.0352884	RBM47	FALSE	1	TRUE	no	no	no	0	TRUE
isoComp_00232468	geneComp_00054561	MSTRG.55229.21	MSTRG.55229	N_1	Y_1	NA	NA	39.1173	39.5378	36.1735	3.42382	5.79537	-0.128268	NA	4.07956	3.15849	10.5271	1.07767	4.75596	1.73361	NA	0.0714792	0.0465	0.246333	0.199833	0.0352884	0.0352884	RBM47	TRUE	0.999999	TRUE	no	no	no	1	TRUE
isoComp_00232469	geneComp_00054561	MSTRG.55229.22	MSTRG.55229	N_1	Y_1	NA	NA	39.1173	39.5378	36.1735	3.42382	5.79537	-0.128268	NA	9.08064	10.0873	2.03416	2.25493	2.03406	-2.30439	NA	0.208958	0.228357	0.0731667	-0.15519	0.157209	0.0352884	RBM47	FALSE	1	TRUE	no	no	no	0	TRUE
isoComp_00232472	geneComp_00054561	MSTRG.55229.33	MSTRG.55229	N_1	Y_1	NA	NA	39.1173	39.5378	36.1735	3.42382	5.79537	-0.128268	NA	1.06073	1.15425	0.40611	0.225823	0.131171	-1.48436	NA	0.02425	0.026	0.012	-0.014	0.72826	0.0352884	RBM47	FALSE	0.920717	TRUE	no	no	yes	1	TRUE
isoComp_00232492	geneComp_00054561	MSTRG.55229.6	MSTRG.55229	N_1	Y_1	NA	NA	39.1173	39.5378	36.1735	3.42382	5.79537	-0.128268	NA	1.18408	1.2313	0.853568	0.150152	0.17799	-0.523468	NA	0.04775	0.0484286	0.043	-0.00542857	0.643427	0.0352884	RBM47	NA	0.128422	FALSE	NA	NA	NA	0	TRUE
isoComp_00232493	geneComp_00054561	MSTRG.55229.8	MSTRG.55229	N_1	Y_1	NA	NA	39.1173	39.5378	36.1735	3.42382	5.79537	-0.128268	NA	1.23989	1.03948	2.64279	0.121667	1.15139	1.33783	NA	0.0253333	0.0141429	0.103667	0.0895238	0.338157	0.0352884	RBM47	FALSE	1	TRUE	no	no	no	0	TRUE
isoComp_00235596	geneComp_00055401	ENST00000264790	MSTRG.56056	N_1	Y_1	NA	NA	11.5912	10.419	19.7971	1.63223	7.29953	0.925417	NA	7.4742	6.181	16.5266	1.15959	5.70087	1.41742	NA	0.647813	0.607881	0.927333	0.319452	0.00185769	0.00185769	MMRN1	FALSE	1	TRUE	no	yes	yes	0	FALSE
isoComp_00235599	geneComp_00055401	MSTRG.56056.2	MSTRG.56056	N_1	Y_1	NA	NA	11.5912	10.419	19.7971	1.63223	7.29953	0.925417	NA	1.4721	1.62643	0.391806	0.630506	0.361379	-2.02598	NA	0.157271	0.178738	0.007	-0.171738	0.15869	0.00185769	MMRN1	FALSE	1	TRUE	no	yes	yes	0	FALSE
isoComp_00235600	geneComp_00055401	MSTRG.56056.3	MSTRG.56056	N_1	Y_1	NA	NA	11.5912	10.419	19.7971	1.63223	7.29953	0.925417	NA	2.13607	2.0791	2.53481	0.71881	2.39372	0.284673	NA	0.0867292	0.0908571	0.0578333	-0.0330238	0.80536	0.00185769	MMRN1	FALSE	1	TRUE	no	yes	yes	0	FALSE
isoComp_00236468	geneComp_00055620	ENST00000652530	MSTRG.56264	N_1	Y_1	NA	NA	7.33277	7.61825	5.33446	0.716921	1.81955	-0.513308	NA	1.93846	1.60867	4.24701	0.583195	2.21415	1.39503	NA	0.164729	0.134286	0.377833	0.243548	2.70035e-09	2.70035e-09	AC018797	NA	0.00330282	FALSE	NA	NA	NA	0	FALSE
isoComp_00236470	geneComp_00055620	MSTRG.56264.2	MSTRG.56264	N_1	Y_1	NA	NA	7.33277	7.61825	5.33446	0.716921	1.81955	-0.513308	NA	4.92251	5.47039	1.08735	0.764648	0.505256	-2.32026	NA	0.798854	0.824095	0.622167	-0.201929	2.70035e-09	2.70035e-09	AC018797	NA	0.00204437	FALSE	NA	NA	NA	0	FALSE
isoComp_00238797	geneComp_00056210	ENST00000307017	MSTRG.56832	N_1	Y_1	NA	NA	10.336	10.3011	10.5803	0.277068	1.08559	0.0385486	NA	5.6741	5.86324	4.35012	0.379535	1.84645	-0.429788	NA	0.729417	0.757381	0.533667	-0.223714	6.13409e-06	6.13409e-06	USP38	FALSE	1	TRUE	no	no	no	0	FALSE
isoComp_00238798	geneComp_00056210	ENST00000510377	MSTRG.56832	N_1	Y_1	NA	NA	10.336	10.3011	10.5803	0.277068	1.08559	0.0385486	NA	2.49538	2.31633	3.74874	0.266706	1.25447	0.692197	NA	0.081875	0.0656905	0.195167	0.129476	0.456453	6.13409e-06	USP38	FALSE	1	TRUE	no	no	no	0	FALSE
isoComp_00238802	geneComp_00056210	MSTRG.56832.2	MSTRG.56832	N_1	Y_1	NA	NA	10.336	10.3011	10.5803	0.277068	1.08559	0.0385486	NA	1.14086	1.12602	1.24472	0.0955939	0.244081	0.143378	NA	0.117188	0.112143	0.1525	0.0403571	0.811256	6.13409e-06	USP38	FALSE	1	TRUE	no	no	no	1	FALSE
isoComp_00241016	geneComp_00056810	ENST00000308394	MSTRG.57408	N_1	Y_1	NA	NA	9.7378	9.96741	8.13054	0.553576	0.816686	-0.29354	NA	1.35469	1.35969	1.31968	0.370376	0.994543	-0.0427771	NA	0.253667	0.25219	0.264	0.0118095	0.950195	0.0122524	CASP3	FALSE	0.97561	TRUE	no	no	no	0	TRUE
isoComp_00241021	geneComp_00056810	ENST00000523916	MSTRG.57408	N_1	Y_1	NA	NA	9.7378	9.96741	8.13054	0.553576	0.816686	-0.29354	NA	2.992	3.23955	1.25917	0.399239	0.737816	-1.35635	NA	0.263146	0.283738	0.119	-0.164738	0.0122524	0.0122524	CASP3	FALSE	0.975761	TRUE	no	no	no	0	TRUE
isoComp_00241022	geneComp_00056810	MSTRG.57408.1	MSTRG.57408	N_1	Y_1	NA	NA	9.7378	9.96741	8.13054	0.553576	0.816686	-0.29354	NA	1.27897	1.15347	2.15754	0.280135	1.26347	0.897628	NA	0.173187	0.156024	0.293333	0.13731	1	0.0122524	CASP3	FALSE	0.974471	TRUE	no	no	no	1	TRUE
isoComp_00241024	geneComp_00056810	MSTRG.57408.2	MSTRG.57408	N_1	Y_1	NA	NA	9.7378	9.96741	8.13054	0.553576	0.816686	-0.29354	NA	1.2902	1.24166	1.62998	0.344495	1.22468	0.389829	NA	0.0660208	0.0572857	0.127167	0.069881	0.925977	0.0122524	CASP3	FALSE	0.975653	TRUE	no	no	no	0	TRUE
isoComp_00243102	geneComp_00057404	ENST00000320816	MSTRG.57992	N_1	Y_1	NA	NA	9.92427	9.73014	11.2832	1.38507	5.06387	0.213446	NA	2.36337	1.85459	5.92483	0.299716	4.28794	1.67035	NA	0.122813	0.107143	0.2325	0.125357	1.28093e-300	1.28093e-300	DAB2	FALSE	1	TRUE	no	no	yes	1	TRUE
isoComp_00243111	geneComp_00057404	ENST00000509337	MSTRG.57992	N_1	Y_1	NA	NA	9.92427	9.73014	11.2832	1.38507	5.06387	0.213446	NA	2.07153	2.20276	1.15298	0.658808	0.665362	-0.928014	NA	0.154792	0.170452	0.0451667	-0.125286	1	1.28093e-300	DAB2	FALSE	1	TRUE	no	no	yes	0	TRUE
isoComp_00243121	geneComp_00057404	MSTRG.57992.7	MSTRG.57992	N_1	Y_1	NA	NA	9.92427	9.73014	11.2832	1.38507	5.06387	0.213446	NA	1.15907	1.28699	0.263682	0.285989	0.263582	-2.24459	NA	0.0872708	0.0981429	0.0111667	-0.0869762	0.0844252	1.28093e-300	DAB2	FALSE	1	TRUE	no	no	yes	0	TRUE
isoComp_00243123	geneComp_00057404	MSTRG.57992.9	MSTRG.57992	N_1	Y_1	NA	NA	9.92427	9.73014	11.2832	1.38507	5.06387	0.213446	NA	1.24571	1.28021	1.00423	0.174337	0.310449	-0.34722	NA	0.0121042	0.0134524	0.00266667	-0.0107857	1.16137e-285	1.28093e-300	DAB2	TRUE	0.999995	TRUE	no	no	yes	2	TRUE
isoComp_00245797	geneComp_00058123	ENST00000335895	MSTRG.58669	N_1	Y_1	NA	NA	51.5	51.9424	48.4031	4.53368	10.0574	-0.101791	NA	23.4543	21.7799	35.1751	3.9509	10.1103	0.691305	NA	0.456458	0.416048	0.739333	0.323286	0.331241	0.0184365	BTF3	FALSE	0.879404	TRUE	yes	no	yes	0	TRUE
isoComp_00245798	geneComp_00058123	ENST00000380591	MSTRG.58669	N_1	Y_1	NA	NA	51.5	51.9424	48.4031	4.53368	10.0574	-0.101791	NA	2.63406	2.86854	0.9927	0.422026	0.391315	-1.52145	NA	0.0453958	0.0500714	0.0126667	-0.0374048	1	0.0184365	BTF3	FALSE	0.967069	TRUE	yes	no	yes	0	TRUE
isoComp_00245800	geneComp_00058123	ENST00000508901	MSTRG.58669	N_1	Y_1	NA	NA	51.5	51.9424	48.4031	4.53368	10.0574	-0.101791	NA	8.41987	9.32474	2.0858	1.25717	0.52059	-2.15511	NA	0.335229	0.363595	0.136667	-0.226929	0.0184365	0.0184365	BTF3	FALSE	0.774352	TRUE	yes	no	no	0	TRUE
isoComp_00245804	geneComp_00058123	ENST00000514360	MSTRG.58669	N_1	Y_1	NA	NA	51.5	51.9424	48.4031	4.53368	10.0574	-0.101791	NA	16.5862	17.5456	9.87065	2.01538	3.78117	-0.829252	NA	0.153979	0.160905	0.1055	-0.0554048	0.721651	0.0184365	BTF3	NA	0.484631	FALSE	NA	NA	NA	1	TRUE
isoComp_00246480	geneComp_00058281	ENST00000380345	MSTRG.58820	N_1	Y_1	NA	NA	7.41999	7.30874	8.19877	0.732437	2.5125	0.165572	NA	3.7013	3.5587	4.6995	0.66582	1.45885	0.400175	NA	0.29025	0.270643	0.4275	0.156857	3.25562e-08	3.25562e-08	LHFPL2	FALSE	0.986105	TRUE	no	yes	no	0	FALSE
isoComp_00246486	geneComp_00058281	ENST00000515007	MSTRG.58820	N_1	Y_1	NA	NA	7.41999	7.30874	8.19877	0.732437	2.5125	0.165572	NA	1.8516	2.10469	0.0799113	0.462276	0.0751889	-4.5558	NA	0.430854	0.469214	0.162333	-0.306881	3.25562e-08	3.25562e-08	LHFPL2	FALSE	0.98635	TRUE	no	yes	no	0	FALSE
isoComp_00250666	geneComp_00059327	ENST00000307968	MSTRG.59801	N_1	Y_1	NA	NA	31.4808	32.0989	27.1541	1.56929	4.16102	-0.241272	NA	5.43471	6.00356	1.45274	0.929475	1.00574	-2.03954	NA	0.198313	0.215024	0.0813333	-0.13369	0.314005	0.0315713	FNIP1	FALSE	1	TRUE	yes	no	yes	0	TRUE
isoComp_00250680	geneComp_00059327	ENST00000484870	MSTRG.59801	N_1	Y_1	NA	NA	31.4808	32.0989	27.1541	1.56929	4.16102	-0.241272	NA	1.07448	1.1552	0.509429	0.342618	0.135882	-1.16557	NA	0.0226875	0.0240952	0.0128333	-0.0112619	1	0.0315713	ACSL6	NA	0.652561	FALSE	NA	NA	NA	0	TRUE
isoComp_00250688	geneComp_00059327	ENST00000509018	MSTRG.59801	N_1	Y_1	NA	NA	31.4808	32.0989	27.1541	1.56929	4.16102	-0.241272	NA	1.51727	1.63582	0.687384	0.181185	0.308691	-1.23878	NA	0.0459583	0.0487857	0.0261667	-0.022619	0.161935	0.0315713	RAPGEF6	FALSE	1	TRUE	no	no	yes	0	TRUE
isoComp_00250715	geneComp_00059327	ENST00000660293	MSTRG.59801	N_1	Y_1	NA	NA	31.4808	32.0989	27.1541	1.56929	4.16102	-0.241272	NA	1.02146	1.05139	0.811924	0.138956	0.361765	-0.368881	NA	0.0304792	0.030619	0.0295	-0.00111905	1	0.0315713	AC008695	FALSE	0.998963	TRUE	no	no	no	0	TRUE
isoComp_00250716	geneComp_00059327	ENST00000671916	MSTRG.59801	N_1	Y_1	NA	NA	31.4808	32.0989	27.1541	1.56929	4.16102	-0.241272	NA	1.75827	1.89095	0.829539	0.208014	0.411598	-1.17905	NA	0.090625	0.0951905	0.0586667	-0.0365238	1	0.0315713	RAPGEF6	FALSE	1	TRUE	no	no	yes	0	TRUE
isoComp_00250725	geneComp_00059327	MSTRG.59801.27	MSTRG.59801	N_1	Y_1	NA	NA	31.4808	32.0989	27.1541	1.56929	4.16102	-0.241272	NA	1.05507	1.13884	0.468624	0.130819	0.0799577	-1.26322	NA	0.0299792	0.031619	0.0185	-0.013119	0.640458	0.0315713	AC008695	NA	0.00438689	FALSE	NA	NA	NA	0	TRUE
isoComp_00250732	geneComp_00059327	MSTRG.59801.41	MSTRG.59801	N_1	Y_1	NA	NA	31.4808	32.0989	27.1541	1.56929	4.16102	-0.241272	NA	3.23029	2.69098	7.00542	0.471531	2.16063	1.37704	NA	0.0837917	0.069619	0.183	0.113381	0.0315713	0.0315713	FNIP1	FALSE	1	TRUE	yes	yes	yes	0	TRUE
isoComp_00250734	geneComp_00059327	MSTRG.59801.43	MSTRG.59801	N_1	Y_1	NA	NA	31.4808	32.0989	27.1541	1.56929	4.16102	-0.241272	NA	1.25084	1.28947	0.980472	0.154968	0.411743	-0.391733	NA	0.0466042	0.0469762	0.044	-0.00297619	0.944743	0.0315713	FNIP1	FALSE	1	TRUE	no	no	yes	1	TRUE
isoComp_00250742	geneComp_00059327	MSTRG.59801.53	MSTRG.59801	N_1	Y_1	NA	NA	31.4808	32.0989	27.1541	1.56929	4.16102	-0.241272	NA	1.09635	1.05024	1.41908	0.219504	0.776759	0.430693	NA	0.0392917	0.0364048	0.0595	0.0230952	0.853307	0.0315713	AC034228	NA	0.0101766	FALSE	NA	NA	NA	0	TRUE
isoComp_00250743	geneComp_00059327	MSTRG.59801.54	MSTRG.59801	N_1	Y_1	NA	NA	31.4808	32.0989	27.1541	1.56929	4.16102	-0.241272	NA	1.49211	1.52156	1.28592	0.20983	0.489944	-0.241031	NA	0.032375	0.0325952	0.0308333	-0.0017619	0.934467	0.0315713	AC008695	NA	0.0060618	FALSE	NA	NA	NA	0	TRUE
isoComp_00250744	geneComp_00059327	MSTRG.59801.55	MSTRG.59801	N_1	Y_1	NA	NA	31.4808	32.0989	27.1541	1.56929	4.16102	-0.241272	NA	1.13569	1.12619	1.20217	0.139602	0.430679	0.0933853	NA	0.0419167	0.0410714	0.0478333	0.0067619	0.636358	0.0315713	AC008695	NA	0.00719831	FALSE	NA	NA	NA	2	TRUE
isoComp_00254661	geneComp_00060137	ENST00000522825	MSTRG.60570	N_1	Y_1	NA	NA	21.1086	19.8843	29.6789	3.32098	12.5589	0.577571	NA	1.00457	0.995547	1.06774	0.274619	0.460764	0.100028	NA	0.089	0.0838333	0.125167	0.0413333	1	7.22328e-293	FAXDC2	NA	0.467466	FALSE	NA	NA	NA	0	TRUE
isoComp_00254666	geneComp_00060137	MSTRG.60570.11	MSTRG.60570	N_1	Y_1	NA	NA	21.1086	19.8843	29.6789	3.32098	12.5589	0.577571	NA	10.7387	9.83012	17.0991	2.23333	8.95409	0.798013	NA	0.270083	0.252571	0.392667	0.140095	0.755658	7.22328e-293	FAXDC2	FALSE	0.986797	TRUE	no	no	no	0	TRUE
isoComp_00254668	geneComp_00060137	MSTRG.60570.3	MSTRG.60570	N_1	Y_1	NA	NA	21.1086	19.8843	29.6789	3.32098	12.5589	0.577571	NA	1.31938	1.23856	1.88517	0.337832	0.670054	0.602068	NA	0.023125	0.0211667	0.0368333	0.0156667	0.726846	7.22328e-293	FAXDC2	TRUE	0.827378	TRUE	no	no	no	0	TRUE
isoComp_00254669	geneComp_00060137	MSTRG.60570.4	MSTRG.60570	N_1	Y_1	NA	NA	21.1086	19.8843	29.6789	3.32098	12.5589	0.577571	NA	1.43389	1.4859	1.06981	0.348116	0.957528	-0.470235	NA	0.237937	0.252071	0.139	-0.113071	7.22328e-293	7.22328e-293	FAXDC2	NA	0.118322	FALSE	NA	NA	NA	0	TRUE
isoComp_00254672	geneComp_00060137	MSTRG.60570.7	MSTRG.60570	N_1	Y_1	NA	NA	21.1086	19.8843	29.6789	3.32098	12.5589	0.577571	NA	1.19055	1.20502	1.08927	0.481783	0.787744	-0.144433	NA	0.0242083	0.0235476	0.0288333	0.00528571	0.997488	7.22328e-293	FAXDC2	NA	0.11817	FALSE	NA	NA	NA	0	TRUE
isoComp_00254673	geneComp_00060137	MSTRG.60570.8	MSTRG.60570	N_1	Y_1	NA	NA	21.1086	19.8843	29.6789	3.32098	12.5589	0.577571	NA	1.17356	1.09862	1.69817	0.421957	0.567	0.623691	NA	0.0546667	0.0460238	0.115167	0.0691429	0.491412	7.22328e-293	FAXDC2	NA	0.119659	FALSE	NA	NA	NA	0	TRUE
isoComp_00255615	geneComp_00060404	ENST00000296930	MSTRG.60843	N_1	Y_1	NA	NA	24.4411	25.1084	19.7699	2.39999	4.8489	-0.344706	NA	1.70288	1.57307	2.61155	0.40122	1.98597	0.7277	NA	0.143396	0.137833	0.182333	0.0445	0.991613	0.0174823	NPM1	FALSE	0.998663	TRUE	no	no	yes	0	TRUE
isoComp_00255617	geneComp_00060404	ENST00000393820	MSTRG.60843	N_1	Y_1	NA	NA	24.4411	25.1084	19.7699	2.39999	4.8489	-0.344706	NA	1.22491	1.38981	0.0706422	0.362531	0.0705422	-4.11755	NA	0.0931458	0.1025	0.0276667	-0.0748333	0.0214995	0.0174823	NPM1	FALSE	0.996377	TRUE	no	no	yes	0	TRUE
isoComp_00255619	geneComp_00060404	ENST00000518587	MSTRG.60843	N_1	Y_1	NA	NA	24.4411	25.1084	19.7699	2.39999	4.8489	-0.344706	NA	2.31307	1.72923	6.40002	0.506496	2.59232	1.88188	NA	0.164396	0.127476	0.422833	0.295357	0.0174823	0.0174823	NPM1	FALSE	0.808474	TRUE	yes	no	no	1	TRUE
isoComp_00255623	geneComp_00060404	ENST00000521710	MSTRG.60843	N_1	Y_1	NA	NA	24.4411	25.1084	19.7699	2.39999	4.8489	-0.344706	NA	1.09474	1.1624	0.621097	0.193239	0.110889	-0.893533	NA	0.04875	0.0504524	0.0368333	-0.013619	1	0.0174823	NPM1	NA	0.0411135	FALSE	NA	NA	NA	0	TRUE
isoComp_00255624	geneComp_00060404	ENST00000523339	MSTRG.60843	N_1	Y_1	NA	NA	24.4411	25.1084	19.7699	2.39999	4.8489	-0.344706	NA	1.05388	1.10736	0.679472	0.321191	0.251109	-0.696536	NA	0.0344792	0.0358571	0.0248333	-0.0110238	1	0.0174823	NPM1	NA	0.0862045	FALSE	NA	NA	NA	0	TRUE
isoComp_00255625	geneComp_00060404	ENST00000524204	MSTRG.60843	N_1	Y_1	NA	NA	24.4411	25.1084	19.7699	2.39999	4.8489	-0.344706	NA	1.24613	1.20096	1.56237	0.198498	0.500135	0.376797	NA	0.0952708	0.0889048	0.139833	0.0509286	0.444777	0.0174823	NPM1	NA	0.000839255	FALSE	NA	NA	NA	0	TRUE
isoComp_00255626	geneComp_00060404	MSTRG.60843.10	MSTRG.60843	N_1	Y_1	NA	NA	24.4411	25.1084	19.7699	2.39999	4.8489	-0.344706	NA	7.11992	8.13356	0.0244612	1.45694	0.0243612	-7.88454	NA	0.188146	0.215024	0	-0.215024	0.0346312	0.0174823	NPM1	TRUE	0.986597	TRUE	yes	no	yes	1	TRUE
isoComp_00255628	geneComp_00060404	MSTRG.60843.5	MSTRG.60843	N_1	Y_1	NA	NA	24.4411	25.1084	19.7699	2.39999	4.8489	-0.344706	NA	4.21642	3.99156	5.79042	0.636386	1.85914	0.535594	NA	0.0390625	0.0355476	0.0636667	0.028119	0.207177	0.0174823	NPM1	TRUE	0.99615	TRUE	yes	no	yes	1	TRUE
isoComp_00255629	geneComp_00060404	MSTRG.60843.7	MSTRG.60843	N_1	Y_1	NA	NA	24.4411	25.1084	19.7699	2.39999	4.8489	-0.344706	NA	1.11773	1.27739	0.0001	0.809187	0	-6.99395	NA	0.04	0.0457143	0	-0.0457143	0.860722	0.0174823	NPM1	TRUE	0.971025	TRUE	no	no	yes	0	TRUE
isoComp_00262007	geneComp_00061972	ENST00000376437	MSTRG.62304	N_1	Y_1	NA	NA	11.4542	11.6638	9.98753	0.359373	1.14529	-0.223626	NA	2.20283	2.13356	2.6877	0.346361	1.1413	0.33172	NA	0.128292	0.118571	0.196333	0.0777619	0.960187	0	DHX16	FALSE	1	TRUE	no	no	no	0	TRUE
isoComp_00262008	geneComp_00061972	ENST00000376442	MSTRG.62304	N_1	Y_1	NA	NA	11.4542	11.6638	9.98753	0.359373	1.14529	-0.223626	NA	2.0267	1.82335	3.45016	0.330542	0.730941	0.916357	NA	0.200167	0.172476	0.394	0.221524	0	0	DHX16	FALSE	1	TRUE	no	no	yes	0	TRUE
isoComp_00262010	geneComp_00061972	ENST00000480966	MSTRG.62304	N_1	Y_1	NA	NA	11.4542	11.6638	9.98753	0.359373	1.14529	-0.223626	NA	2.08833	2.13854	1.73681	0.159729	0.647347	-0.298638	NA	0.153625	0.155429	0.141	-0.0144286	0.658207	0	DHX16	FALSE	0.973287	TRUE	no	no	no	0	TRUE
isoComp_00262011	geneComp_00061972	MSTRG.62304.10	MSTRG.62304	N_1	Y_1	NA	NA	11.4542	11.6638	9.98753	0.359373	1.14529	-0.223626	NA	1.20244	1.26453	0.767794	0.108141	0.137371	-0.712505	NA	0.0870625	0.0898571	0.0675	-0.0223571	0.632679	0	DHX16	NA	0.0407691	FALSE	NA	NA	NA	0	TRUE
isoComp_00262018	geneComp_00061972	MSTRG.62304.7	MSTRG.62304	N_1	Y_1	NA	NA	11.4542	11.6638	9.98753	0.359373	1.14529	-0.223626	NA	2.14321	2.43566	0.0959965	0.389845	0.0140589	-4.52814	NA	0.269396	0.29881	0.0635	-0.23531	0.0464071	0	DHX16	FALSE	1	TRUE	no	no	yes	0	TRUE
isoComp_00262020	geneComp_00061973	ENST00000274853	MSTRG.62305	N_1	Y_1	NA	NA	47.8965	50.2463	31.4481	7.68395	4.07224	-0.675874	NA	24.6958	28.1418	0.574296	8.20547	0.569161	-5.59038	NA	0.321125	0.354143	0.09	-0.264143	0.00039608	0.00039608	PPP1R18	FALSE	1	TRUE	yes	no	yes	0	TRUE
isoComp_00262023	geneComp_00061973	ENST00000399199	MSTRG.62305	N_1	Y_1	NA	NA	47.8965	50.2463	31.4481	7.68395	4.07224	-0.675874	NA	5.27165	5.35061	4.7189	1.29478	0.854621	-0.180891	NA	0.282396	0.277214	0.318667	0.0414524	0.316655	0.00039608	PPP1R18	FALSE	1	TRUE	yes	no	yes	0	TRUE
isoComp_00262032	geneComp_00061973	ENST00000615527	MSTRG.62305	N_1	Y_1	NA	NA	47.8965	50.2463	31.4481	7.68395	4.07224	-0.675874	NA	10.2421	8.84949	19.9902	1.22533	3.9423	1.17472	NA	0.218938	0.189071	0.428	0.238929	0.125542	0.00039608	PPP1R18	FALSE	1	TRUE	yes	no	yes	2	TRUE
isoComp_00262034	geneComp_00061973	MSTRG.62305.1	MSTRG.62305	N_1	Y_1	NA	NA	47.8965	50.2463	31.4481	7.68395	4.07224	-0.675874	NA	1.97646	1.97401	1.99358	0.26128	0.423086	0.0141585	NA	0.0739792	0.075	0.0668333	-0.00816667	0.802099	0.00039608	NRM	FALSE	1	TRUE	no	no	yes	2	TRUE
isoComp_00262036	geneComp_00061973	MSTRG.62305.9	MSTRG.62305	N_1	Y_1	NA	NA	47.8965	50.2463	31.4481	7.68395	4.07224	-0.675874	NA	1.64558	1.88065	0.0001	1.83482	0	-7.54838	NA	0.01325	0.0151429	0	-0.0151429	0.704072	0.00039608	PPP1R18	FALSE	1	TRUE	no	no	yes	0	TRUE
isoComp_00262062	geneComp_00061980	ENST00000376389	MSTRG.62312	N_1	Y_1	NA	NA	114.088	113.415	118.801	9.07144	20.0752	0.0669325	NA	47.265	45.5076	59.5669	4.47114	9.77669	0.388331	NA	0.445875	0.424738	0.593833	0.169095	0.0971682	0	FLOT1	FALSE	0.999998	TRUE	yes	no	no	0	TRUE
isoComp_00262063	geneComp_00061980	ENST00000413165	MSTRG.62312	N_1	Y_1	NA	NA	114.088	113.415	118.801	9.07144	20.0752	0.0669325	NA	1.40603	1.42969	1.24039	0.352763	0.836273	-0.203377	NA	0.00964583	0.00983333	0.00833333	-0.0015	0.829246	0	FLOT1	FALSE	0.99939	TRUE	no	no	no	0	TRUE
isoComp_00262066	geneComp_00061980	ENST00000438162	MSTRG.62312	N_1	Y_1	NA	NA	114.088	113.415	118.801	9.07144	20.0752	0.0669325	NA	1.64229	1.57046	2.14506	0.223749	0.66018	0.447382	NA	0.0100833	0.00978571	0.0121667	0.00238095	0.936884	0	FLOT1	FALSE	0.999313	TRUE	no	no	no	0	TRUE
isoComp_00262067	geneComp_00061980	ENST00000445853	MSTRG.62312	N_1	Y_1	NA	NA	114.088	113.415	118.801	9.07144	20.0752	0.0669325	NA	2.77563	2.74864	2.96461	0.565812	1.31423	0.108743	NA	0.0228542	0.0224048	0.026	0.00359524	0.892121	0	FLOT1	FALSE	0.998816	TRUE	no	no	no	0	TRUE
isoComp_00262069	geneComp_00061980	ENST00000470643	MSTRG.62312	N_1	Y_1	NA	NA	114.088	113.415	118.801	9.07144	20.0752	0.0669325	NA	1.63302	1.6804	1.30142	0.211072	0.433544	-0.366234	NA	0.0164583	0.0169524	0.013	-0.00395238	0.680615	0	FLOT1	FALSE	0.992254	TRUE	no	no	no	0	TRUE
isoComp_00262070	geneComp_00061980	ENST00000476729	MSTRG.62312	N_1	Y_1	NA	NA	114.088	113.415	118.801	9.07144	20.0752	0.0669325	NA	17.838	18.1462	15.6811	2.00465	3.44007	-0.21051	NA	0.16075	0.165286	0.129	-0.0362857	0.468507	0	FLOT1	FALSE	0.976178	TRUE	no	no	no	1	TRUE
isoComp_00262071	geneComp_00061980	ENST00000484168	MSTRG.62312	N_1	Y_1	NA	NA	114.088	113.415	118.801	9.07144	20.0752	0.0669325	NA	5.90956	5.98727	5.36555	0.606394	1.43508	-0.157893	NA	0.0416458	0.0432619	0.0303333	-0.0129286	0.45167	0	FLOT1	FALSE	0.967198	TRUE	yes	no	no	1	TRUE
isoComp_00262072	geneComp_00061980	ENST00000484693	MSTRG.62312	N_1	Y_1	NA	NA	114.088	113.415	118.801	9.07144	20.0752	0.0669325	NA	6.64213	6.70638	6.19243	0.702763	2.54445	-0.114849	NA	0.0343333	0.0352143	0.0281667	-0.00704762	0.612217	0	FLOT1	NA	0.0970735	FALSE	NA	NA	NA	2	TRUE
isoComp_00262074	geneComp_00061980	MSTRG.62312.3	MSTRG.62312	N_1	Y_1	NA	NA	114.088	113.415	118.801	9.07144	20.0752	0.0669325	NA	24.4019	25.6125	15.9275	3.24889	7.05381	-0.684992	NA	0.23675	0.251833	0.131167	-0.120667	0	0	FLOT1	TRUE	0.999903	TRUE	yes	no	no	2	TRUE
isoComp_00262076	geneComp_00061980	MSTRG.62312.7	MSTRG.62312	N_1	Y_1	NA	NA	114.088	113.415	118.801	9.07144	20.0752	0.0669325	NA	1.55527	1.60567	1.20248	0.18443	0.534302	-0.41418	NA	0.004625	0.00492857	0.0025	-0.00242857	0.297983	0	FLOT1	NA	0.00163276	FALSE	NA	NA	NA	0	TRUE
isoComp_00262167	geneComp_00061999	ENST00000603274	MSTRG.62331	N_1	Y_1	NA	NA	347.941	340.504	400.002	33.321	77.1056	0.232327	NA	3.74123	4.24747	0.197572	1.29528	0.0880802	-4.35831	NA	0.0139792	0.0159762	0	-0.0159762	0.252719	0	AL671883	NA	0.208388	FALSE	NA	NA	NA	0	FALSE
isoComp_00262170	geneComp_00061999	MSTRG.62331.12	MSTRG.62331	N_1	Y_1	NA	NA	347.941	340.504	400.002	33.321	77.1056	0.232327	NA	3.87563	3.22667	8.41835	0.865269	3.00851	1.38074	NA	0.0170417	0.0145238	0.0346667	0.0201429	0.519878	0	USP8P1	NA	0.0961844	FALSE	NA	NA	NA	0	FALSE
isoComp_00262171	geneComp_00061999	MSTRG.62331.13	MSTRG.62331	N_1	Y_1	NA	NA	347.941	340.504	400.002	33.321	77.1056	0.232327	NA	6.81609	6.01353	12.434	1.30102	5.88054	1.04677	NA	0.0669583	0.0611429	0.107667	0.0465238	0.767128	0	USP8P1	NA	0.0147363	FALSE	NA	NA	NA	0	FALSE
isoComp_00262172	geneComp_00061999	MSTRG.62331.14	MSTRG.62331	N_1	Y_1	NA	NA	347.941	340.504	400.002	33.321	77.1056	0.232327	NA	101.519	102.715	93.1452	16.1925	72.5568	-0.141087	NA	0.20675	0.221119	0.106167	-0.114952	0	0	USP8P1	NA	0.1095	FALSE	NA	NA	NA	0	FALSE
isoComp_00262173	geneComp_00061999	MSTRG.62331.15	MSTRG.62331	N_1	Y_1	NA	NA	347.941	340.504	400.002	33.321	77.1056	0.232327	NA	37.3025	37.1574	38.3182	3.91666	9.62441	0.0443688	NA	0.269917	0.269429	0.273333	0.00390476	0.013596	0	AL671883	NA	0.0711463	FALSE	NA	NA	NA	0	FALSE
isoComp_00262175	geneComp_00061999	MSTRG.62331.17	MSTRG.62331	N_1	Y_1	NA	NA	347.941	340.504	400.002	33.321	77.1056	0.232327	NA	4.31261	4.65582	1.91014	0.958916	1.23319	-1.28092	NA	0.0233125	0.0251429	0.0105	-0.0146429	0.433483	0	USP8P1	NA	0.128296	FALSE	NA	NA	NA	1	FALSE
isoComp_00262180	geneComp_00061999	MSTRG.62331.21	MSTRG.62331	N_1	Y_1	NA	NA	347.941	340.504	400.002	33.321	77.1056	0.232327	NA	87.6014	79.765	142.456	17.0552	88.7371	0.836607	NA	0.0360833	0.022381	0.132	0.109619	0.814818	0	USP8P1	NA	0.0671717	FALSE	NA	NA	NA	0	FALSE
isoComp_00262181	geneComp_00061999	MSTRG.62331.22	MSTRG.62331	N_1	Y_1	NA	NA	347.941	340.504	400.002	33.321	77.1056	0.232327	NA	5.55431	5.58215	5.35942	0.729517	2.9741	-0.0586358	NA	0.007375	0.00785714	0.004	-0.00385714	0.654028	0	USP8P1	NA	0.056188	FALSE	NA	NA	NA	0	FALSE
isoComp_00262182	geneComp_00061999	MSTRG.62331.23	MSTRG.62331	N_1	Y_1	NA	NA	347.941	340.504	400.002	33.321	77.1056	0.232327	NA	62.7055	61.6683	69.9663	7.01943	19.7779	0.182104	NA	0.183396	0.186214	0.163667	-0.0225476	0.880095	0	USP8P1	FALSE	0.84428	TRUE	no	no	no	0	FALSE
isoComp_00262183	geneComp_00061999	MSTRG.62331.24	MSTRG.62331	N_1	Y_1	NA	NA	347.941	340.504	400.002	33.321	77.1056	0.232327	NA	8.47597	8.56954	7.82098	1.10665	2.37049	-0.131708	NA	0.03475	0.0354524	0.0298333	-0.00561905	0.859897	0	USP8P1	NA	0.0312843	FALSE	NA	NA	NA	0	FALSE
isoComp_00262186	geneComp_00061999	MSTRG.62331.7	MSTRG.62331	N_1	Y_1	NA	NA	347.941	340.504	400.002	33.321	77.1056	0.232327	NA	2.46541	2.48992	2.2938	0.258031	0.652369	-0.117871	NA	0.0212708	0.0213333	0.0208333	-0.0005	0.764359	0	HCG27	NA	0.0188174	FALSE	NA	NA	NA	0	FALSE
isoComp_00262187	geneComp_00061999	MSTRG.62331.8	MSTRG.62331	N_1	Y_1	NA	NA	347.941	340.504	400.002	33.321	77.1056	0.232327	NA	10.155	9.70116	13.3315	1.31162	4.17814	0.458207	NA	0.0188125	0.0175	0.028	0.0105	0.863355	0	HCG27	FALSE	0.946606	TRUE	no	no	no	0	FALSE
isoComp_00262618	geneComp_00062060	ENST00000565488	MSTRG.6239	N_1	Y_1	NA	NA	9.94482	9.82276	10.7992	0.769475	1.65293	0.136596	NA	6.16613	5.65229	9.76303	0.710395	1.47995	0.787419	NA	0.332792	0.281571	0.691333	0.409762	0.0287516	0.0287516	SLC25A24	FALSE	0.999988	TRUE	no	no	no	0	TRUE
isoComp_00262621	geneComp_00062060	MSTRG.6239.1	MSTRG.6239	N_1	Y_1	NA	NA	9.94482	9.82276	10.7992	0.769475	1.65293	0.136596	NA	1.03859	1.1361	0.356051	0.263111	0.236085	-1.64661	NA	0.1415	0.154071	0.0535	-0.100571	1	0.0287516	SLC25A24	FALSE	0.955697	TRUE	no	no	no	0	TRUE
isoComp_00262622	geneComp_00062060	MSTRG.6239.6	MSTRG.6239	N_1	Y_1	NA	NA	9.94482	9.82276	10.7992	0.769475	1.65293	0.136596	NA	1.31281	1.4992	0.0080465	0.581229	0.0079465	-6.38593	NA	0.157562	0.176929	0.022	-0.154929	0.0802668	0.0287516	SLC25A24	FALSE	0.999925	TRUE	no	no	no	0	TRUE
isoComp_00262825	geneComp_00062076	ENST00000375663	MSTRG.62404	N_1	Y_1	NA	NA	9.11836	8.89601	10.6748	0.909094	2.4955	0.262706	NA	2.33372	2.66537	0.012182	0.773865	0.00757316	-6.91421	NA	0.190354	0.217548	0	-0.217548	0.000480709	0.000480709	VARS1	FALSE	1	TRUE	no	no	yes	0	TRUE
isoComp_00262845	geneComp_00062076	MSTRG.62404.11	MSTRG.62404	N_1	Y_1	NA	NA	9.11836	8.89601	10.6748	0.909094	2.4955	0.262706	NA	1.94281	1.60798	4.28663	0.534862	2.32244	1.40901	NA	0.171667	0.148952	0.330667	0.181714	0.000480709	0.000480709	VARS1	FALSE	1	TRUE	no	no	no	0	TRUE
isoComp_00263502	geneComp_00062185	ENST00000418931	MSTRG.62507	N_1	Y_1	NA	NA	21.8893	22.0625	20.677	3.34757	8.96833	-0.0935248	NA	2.39467	2.69516	0.291242	0.692779	0.143236	-3.16672	NA	0.184375	0.202881	0.0548333	-0.148048	0.00102712	0.00102712	HLA-DPB1	FALSE	0.999289	TRUE	no	yes	no	0	TRUE
isoComp_00263504	geneComp_00062185	ENST00000439737	MSTRG.62507	N_1	Y_1	NA	NA	21.8893	22.0625	20.677	3.34757	8.96833	-0.0935248	NA	1.26456	1.39117	0.378282	0.303293	0.15608	-1.85146	NA	0.0287292	0.0325714	0.00183333	-0.0307381	0.936612	0.00102712	RPL32P1	NA	0.184302	FALSE	NA	NA	NA	0	TRUE
isoComp_00263505	geneComp_00062185	ENST00000469120	MSTRG.62507	N_1	Y_1	NA	NA	21.8893	22.0625	20.677	3.34757	8.96833	-0.0935248	NA	1.84063	0.794768	9.16167	0.176017	6.55189	3.51054	NA	0.184833	0.144119	0.469833	0.325714	0.043915	0.00102712	HLA-DPB1	FALSE	0.966492	TRUE	no	yes	no	0	TRUE
isoComp_00263510	geneComp_00062185	MSTRG.62507.1	MSTRG.62507	N_1	Y_1	NA	NA	21.8893	22.0625	20.677	3.34757	8.96833	-0.0935248	NA	3.1245	3.09753	3.31325	0.746262	1.07895	0.096824	NA	0.0978125	0.0884524	0.163333	0.074881	0.520764	0.00102712	HLA-DPB1	TRUE	0.966822	TRUE	no	yes	no	0	TRUE
isoComp_00263511	geneComp_00062185	MSTRG.62507.10	MSTRG.62507	N_1	Y_1	NA	NA	21.8893	22.0625	20.677	3.34757	8.96833	-0.0935248	NA	2.66004	2.80714	1.63035	0.513399	0.737192	-0.780233	NA	0.0657292	0.072619	0.0175	-0.055119	1	0.00102712	HLA-DPB1	NA	0.0230428	FALSE	NA	NA	NA	0	TRUE
isoComp_00263513	geneComp_00062185	MSTRG.62507.12	MSTRG.62507	N_1	Y_1	NA	NA	21.8893	22.0625	20.677	3.34757	8.96833	-0.0935248	NA	2.03273	2.19794	0.87631	0.478986	0.280162	-1.31681	NA	0.0639375	0.0729048	0.00116667	-0.0717381	0.885265	0.00102712	HLA-DPB1	FALSE	0.951208	TRUE	no	no	no	1	TRUE
isoComp_00263520	geneComp_00062185	MSTRG.62507.3	MSTRG.62507	N_1	Y_1	NA	NA	21.8893	22.0625	20.677	3.34757	8.96833	-0.0935248	NA	2.49557	2.54836	2.12608	0.574868	1.50205	-0.260252	NA	0.0179167	0.0192143	0.00883333	-0.010381	1	0.00102712	HLA-DPB1	FALSE	0.945479	TRUE	no	no	no	0	TRUE
isoComp_00263521	geneComp_00062185	MSTRG.62507.4	MSTRG.62507	N_1	Y_1	NA	NA	21.8893	22.0625	20.677	3.34757	8.96833	-0.0935248	NA	2.94244	3.27719	0.599141	0.943283	0.599041	-2.43201	NA	0.10725	0.11819	0.0306667	-0.0875238	0.393086	0.00102712	HLA-DPB1	FALSE	0.998319	TRUE	no	yes	no	0	TRUE
isoComp_00263525	geneComp_00062185	MSTRG.62507.8	MSTRG.62507	N_1	Y_1	NA	NA	21.8893	22.0625	20.677	3.34757	8.96833	-0.0935248	NA	1.23509	1.18737	1.56916	0.272818	1.43997	0.399288	NA	0.0711875	0.0575	0.167	0.1095	0.429983	0.00102712	HLA-DPB1	FALSE	0.999405	TRUE	no	yes	no	0	TRUE
isoComp_00264062	geneComp_00062269	ENST00000374023	MSTRG.62587	N_1	Y_1	NA	NA	22.8181	22.875	22.42	1.4222	3.93107	-0.0289719	NA	18.6299	19.1512	14.9801	1.35774	4.25879	-0.354177	NA	0.689854	0.715357	0.511333	-0.204024	0.051575	0.0209973	ILRUN	FALSE	0.997551	TRUE	no	no	yes	0	TRUE
isoComp_00264063	geneComp_00062269	ENST00000374026	MSTRG.62587	N_1	Y_1	NA	NA	22.8181	22.875	22.42	1.4222	3.93107	-0.0289719	NA	1.25814	0.799217	4.47063	0.266063	1.96861	2.4691	NA	0.0729375	0.0457381	0.263333	0.217595	0.0209973	0.0209973	ILRUN	FALSE	0.989698	TRUE	no	no	yes	0	TRUE
isoComp_00264064	geneComp_00062269	MSTRG.62587.1	MSTRG.62587	N_1	Y_1	NA	NA	22.8181	22.875	22.42	1.4222	3.93107	-0.0289719	NA	1.3513	1.28745	1.79828	0.217066	0.719523	0.478944	NA	0.0833333	0.0805714	0.102667	0.0220952	0.982178	0.0209973	ILRUN	NA	0.607277	FALSE	NA	NA	NA	0	TRUE
isoComp_00264187	geneComp_00062306	ENST00000322203	MSTRG.62620	N_1	Y_1	NA	NA	93.8013	93.8311	93.5927	9.84267	30.0808	-0.00367078	NA	47.2615	51.2143	19.5923	6.10763	4.68689	-1.3858	NA	0.430125	0.442881	0.340833	-0.102048	1.69418e-09	1.69418e-09	RPL10A	FALSE	0.99779	TRUE	yes	no	no	0	FALSE
isoComp_00264188	geneComp_00062306	ENST00000464112	MSTRG.62620	N_1	Y_1	NA	NA	93.8013	93.8311	93.5927	9.84267	30.0808	-0.00367078	NA	25.7484	24.5265	34.3018	2.76673	22.494	0.483777	NA	0.342	0.343095	0.334333	-0.0087619	0.94126	1.69418e-09	RPL10A	FALSE	0.925199	TRUE	yes	no	no	1	FALSE
isoComp_00264189	geneComp_00062306	ENST00000467020	MSTRG.62620	N_1	Y_1	NA	NA	93.8013	93.8311	93.5927	9.84267	30.0808	-0.00367078	NA	10.0465	10.0917	9.73009	1.34752	4.18931	-0.0525939	NA	0.112625	0.112571	0.113	0.000428571	1	1.69418e-09	RPL10A	FALSE	0.925174	TRUE	yes	no	no	1	FALSE
isoComp_00264190	geneComp_00062306	ENST00000478340	MSTRG.62620	N_1	Y_1	NA	NA	93.8013	93.8311	93.5927	9.84267	30.0808	-0.00367078	NA	1.382	1.37188	1.45289	0.273922	0.756612	0.0821861	NA	0.00489583	0.00464286	0.00666667	0.00202381	1	1.69418e-09	RPL10A	FALSE	0.925623	TRUE	no	no	no	0	FALSE
isoComp_00264191	geneComp_00062306	ENST00000490335	MSTRG.62620	N_1	Y_1	NA	NA	93.8013	93.8311	93.5927	9.84267	30.0808	-0.00367078	NA	3.92146	4.13654	2.41596	0.476172	0.600138	-0.773351	NA	0.0760208	0.0788333	0.0563333	-0.0225	0.625017	1.69418e-09	RPL10A	FALSE	0.817876	TRUE	yes	no	no	1	FALSE
isoComp_00264192	geneComp_00062306	MSTRG.62620.3	MSTRG.62620	N_1	Y_1	NA	NA	93.8013	93.8311	93.5927	9.84267	30.0808	-0.00367078	NA	5.44139	2.49022	26.0996	2.40706	26.0995	3.38445	NA	0.0344167	0.0180476	0.149	0.130952	0.182102	1.69418e-09	RPL10A	FALSE	0.99757	TRUE	yes	no	no	0	FALSE
isoComp_00264494	geneComp_00062377	ENST00000357266	MSTRG.62685	N_1	Y_1	NA	NA	71.3045	68.5776	90.3932	6.85003	20.0988	0.398428	NA	11.413	12.7511	2.04634	2.93044	1.36284	-2.6336	NA	0.425125	0.46369	0.155167	-0.308524	0	0	FKBP5	FALSE	0.999991	TRUE	no	no	yes	0	TRUE
isoComp_00264502	geneComp_00062377	MSTRG.62685.12	MSTRG.62685	N_1	Y_1	NA	NA	71.3045	68.5776	90.3932	6.85003	20.0988	0.398428	NA	1.02521	1.0506	0.847437	0.142327	0.295648	-0.306781	NA	0.0141458	0.0147857	0.00966667	-0.00511905	0.848594	0	FKBP5	NA	0.0615612	FALSE	NA	NA	NA	2	TRUE
isoComp_00264504	geneComp_00062377	MSTRG.62685.14	MSTRG.62685	N_1	Y_1	NA	NA	71.3045	68.5776	90.3932	6.85003	20.0988	0.398428	NA	2.08499	1.98626	2.77608	0.552965	1.35886	0.480937	NA	0.0329167	0.0313095	0.0441667	0.0128571	0.668596	0	FKBP5	FALSE	0.999989	TRUE	no	no	yes	0	TRUE
isoComp_00264505	geneComp_00062377	MSTRG.62685.15	MSTRG.62685	N_1	Y_1	NA	NA	71.3045	68.5776	90.3932	6.85003	20.0988	0.398428	NA	1.56133	1.42317	2.52842	0.39916	1.64196	0.824716	NA	0.0123125	0.0121905	0.0131667	0.00097619	0.793901	0	FKBP5	FALSE	0.999988	TRUE	no	no	yes	0	TRUE
isoComp_00264510	geneComp_00062377	MSTRG.62685.21	MSTRG.62685	N_1	Y_1	NA	NA	71.3045	68.5776	90.3932	6.85003	20.0988	0.398428	NA	1.413	0.398772	8.51262	0.234585	3.64368	4.38193	NA	0.0217083	0.00397619	0.145833	0.141857	3.24309e-10	0	FKBP5	FALSE	0.999988	TRUE	no	no	yes	1	TRUE
isoComp_00264511	geneComp_00062377	MSTRG.62685.22	MSTRG.62685	N_1	Y_1	NA	NA	71.3045	68.5776	90.3932	6.85003	20.0988	0.398428	NA	4.5221	3.58036	11.1143	1.4711	7.53052	1.63151	NA	0.0260625	0.0219762	0.0546667	0.0326905	0.873959	0	FKBP5	FALSE	0.99999	TRUE	no	no	yes	0	TRUE
isoComp_00264512	geneComp_00062377	MSTRG.62685.23	MSTRG.62685	N_1	Y_1	NA	NA	71.3045	68.5776	90.3932	6.85003	20.0988	0.398428	NA	1.3655	1.14283	2.92415	0.72051	1.72293	1.34776	NA	0.0099375	0.00788095	0.0243333	0.0164524	0.481444	0	FKBP5	FALSE	0.99999	TRUE	no	no	yes	0	TRUE
isoComp_00264516	geneComp_00062377	MSTRG.62685.27	MSTRG.62685	N_1	Y_1	NA	NA	71.3045	68.5776	90.3932	6.85003	20.0988	0.398428	NA	4.11491	3.9383	5.35115	2.2848	3.10069	0.441309	NA	0.0270833	0.023119	0.0548333	0.0317143	0.250128	0	FKBP5	FALSE	0.99999	TRUE	no	no	yes	0	TRUE
isoComp_00264522	geneComp_00062377	MSTRG.62685.32	MSTRG.62685	N_1	Y_1	NA	NA	71.3045	68.5776	90.3932	6.85003	20.0988	0.398428	NA	1.19757	1.29079	0.545026	0.500384	0.376458	-1.22876	NA	0.0089375	0.0097381	0.00333333	-0.00640476	1	0	FKBP5	FALSE	0.999888	TRUE	no	no	no	1	TRUE
isoComp_00264524	geneComp_00062377	MSTRG.62685.34	MSTRG.62685	N_1	Y_1	NA	NA	71.3045	68.5776	90.3932	6.85003	20.0988	0.398428	NA	1.95047	1.94884	1.96188	0.688806	1.0293	0.00957453	NA	0.0146042	0.0142619	0.017	0.0027381	0.695353	0	FKBP5	FALSE	0.999988	TRUE	no	no	yes	1	TRUE
isoComp_00264527	geneComp_00062377	MSTRG.62685.37	MSTRG.62685	N_1	Y_1	NA	NA	71.3045	68.5776	90.3932	6.85003	20.0988	0.398428	NA	6.91371	7.46317	3.0675	3.02744	2.10699	-1.27996	NA	0.0370625	0.0399524	0.0168333	-0.023119	0.7065	0	FKBP5	FALSE	0.999987	TRUE	no	no	yes	1	TRUE
isoComp_00264528	geneComp_00062377	MSTRG.62685.38	MSTRG.62685	N_1	Y_1	NA	NA	71.3045	68.5776	90.3932	6.85003	20.0988	0.398428	NA	4.83741	4.51456	7.09732	1.92843	4.10713	0.651526	NA	0.0640208	0.058381	0.1035	0.045119	1	0	FKBP5	FALSE	0.999989	TRUE	no	no	yes	0	TRUE
isoComp_00264529	geneComp_00062377	MSTRG.62685.39	MSTRG.62685	N_1	Y_1	NA	NA	71.3045	68.5776	90.3932	6.85003	20.0988	0.398428	NA	2.05352	1.55703	5.52894	1.09782	5.52227	1.82158	NA	0.0175417	0.0145952	0.0381667	0.0235714	1	0	FKBP5	FALSE	0.99999	TRUE	no	no	yes	0	TRUE
isoComp_00264533	geneComp_00062377	MSTRG.62685.42	MSTRG.62685	N_1	Y_1	NA	NA	71.3045	68.5776	90.3932	6.85003	20.0988	0.398428	NA	2.69834	2.69759	2.70359	1.88476	2.36026	0.00319207	NA	0.0206875	0.0208333	0.0196667	-0.00116667	1	0	FKBP5	FALSE	0.99999	TRUE	no	no	yes	0	TRUE
isoComp_00264540	geneComp_00062377	MSTRG.62685.49	MSTRG.62685	N_1	Y_1	NA	NA	71.3045	68.5776	90.3932	6.85003	20.0988	0.398428	NA	2.08517	2.15469	1.59856	0.726725	0.764644	-0.428387	NA	0.00754167	0.00797619	0.0045	-0.00347619	0.952725	0	FKBP5	FALSE	0.999707	TRUE	no	no	yes	0	TRUE
isoComp_00264547	geneComp_00062377	MSTRG.62685.55	MSTRG.62685	N_1	Y_1	NA	NA	71.3045	68.5776	90.3932	6.85003	20.0988	0.398428	NA	2.00268	1.25845	7.2123	0.490217	3.5634	2.50939	NA	0.0141667	0.00964286	0.0458333	0.0361905	1	0	FKBP5	FALSE	0.999989	TRUE	no	no	yes	0	TRUE
isoComp_00264550	geneComp_00062377	MSTRG.62685.59	MSTRG.62685	N_1	Y_1	NA	NA	71.3045	68.5776	90.3932	6.85003	20.0988	0.398428	NA	3.73757	3.91172	2.51854	0.653527	0.842138	-0.633181	NA	0.0217708	0.0233095	0.011	-0.0123095	0.447779	0	FKBP5	FALSE	0.999917	TRUE	no	no	no	1	TRUE
isoComp_00264556	geneComp_00062377	MSTRG.62685.65	MSTRG.62685	N_1	Y_1	NA	NA	71.3045	68.5776	90.3932	6.85003	20.0988	0.398428	NA	1.53526	1.6163	0.968039	0.31272	0.32293	-0.733625	NA	0.0286667	0.0302619	0.0175	-0.0127619	0.616737	0	FKBP5	NA	0.00130764	FALSE	NA	NA	NA	0	TRUE
isoComp_00264557	geneComp_00062377	MSTRG.62685.66	MSTRG.62685	N_1	Y_1	NA	NA	71.3045	68.5776	90.3932	6.85003	20.0988	0.398428	NA	1.07047	1.14165	0.572195	0.248139	0.199533	-0.984135	NA	0.0160208	0.0172381	0.0075	-0.0097381	0.625017	0	FKBP5	NA	0.00856729	FALSE	NA	NA	NA	2	TRUE
isoComp_00267835	geneComp_00063231	ENST00000309268	MSTRG.63496	N_1	Y_1	NA	NA	873.938	875.05	866.152	84.3917	260.685	-0.0147457	NA	93.1461	92.1743	99.9485	20.279	38.588	0.116808	NA	0.543312	0.534214	0.607	0.0727857	0.814502	2.09754e-07	EEF1A1	FALSE	0.999996	TRUE	yes	no	no	1	TRUE
isoComp_00267836	geneComp_00063231	ENST00000316292	MSTRG.63496	N_1	Y_1	NA	NA	873.938	875.05	866.152	84.3917	260.685	-0.0147457	NA	49.4299	49.0685	51.9595	12.2317	34.1789	0.0825746	NA	0.00983333	0.00935714	0.0131667	0.00380952	1	2.09754e-07	EEF1A1	FALSE	0.999996	TRUE	yes	no	no	2	TRUE
isoComp_00267837	geneComp_00063231	ENST00000331523	MSTRG.63496	N_1	Y_1	NA	NA	873.938	875.05	866.152	84.3917	260.685	-0.0147457	NA	349.222	362.496	256.304	92.3524	256.304	-0.50009	NA	0.104771	0.118333	0.00983333	-0.1085	0.000345186	2.09754e-07	EEF1A1	FALSE	0.999997	TRUE	yes	no	no	0	TRUE
isoComp_00267844	geneComp_00063231	ENST00000490569	MSTRG.63496	N_1	Y_1	NA	NA	873.938	875.05	866.152	84.3917	260.685	-0.0147457	NA	87.6066	81.9745	127.031	12.1149	37.8791	0.631873	NA	0.109417	0.0943333	0.215	0.120667	0.696171	2.09754e-07	EEF1A1	TRUE	0.99987	TRUE	yes	no	no	1	TRUE
isoComp_00267853	geneComp_00063231	MSTRG.63496.19	MSTRG.63496	N_1	Y_1	NA	NA	873.938	875.05	866.152	84.3917	260.685	-0.0147457	NA	21.0625	20.7841	23.0115	3.2278	4.89327	0.146806	NA	0.0207083	0.019881	0.0265	0.00661905	0.842402	2.09754e-07	EEF1A1	TRUE	0.999996	TRUE	yes	no	no	0	TRUE
isoComp_00267854	geneComp_00063231	MSTRG.63496.2	MSTRG.63496	N_1	Y_1	NA	NA	873.938	875.05	866.152	84.3917	260.685	-0.0147457	NA	5.00526	5.04353	4.73738	0.420736	1.25554	-0.0901603	NA	0.0091875	0.00907143	0.01	0.000928571	0.269026	2.09754e-07	CGAS	FALSE	0.999991	TRUE	no	no	yes	0	TRUE
isoComp_00267855	geneComp_00063231	MSTRG.63496.26	MSTRG.63496	N_1	Y_1	NA	NA	873.938	875.05	866.152	84.3917	260.685	-0.0147457	NA	77.1295	87.7886	2.51535	34.6662	2.51525	-5.11964	NA	0.0532083	0.0607619	0.000333333	-0.0604286	2.09754e-07	2.09754e-07	EEF1A1	FALSE	0.999997	TRUE	yes	no	no	0	TRUE
isoComp_00267860	geneComp_00063231	MSTRG.63496.30	MSTRG.63496	N_1	Y_1	NA	NA	873.938	875.05	866.152	84.3917	260.685	-0.0147457	NA	133.063	122.007	210.453	40.7128	143.478	0.78648	NA	0.112771	0.116048	0.0898333	-0.0262143	1	2.09754e-07	EEF1A1	FALSE	0.999996	TRUE	yes	no	no	1	TRUE
isoComp_00267861	geneComp_00063231	MSTRG.63496.33	MSTRG.63496	N_1	Y_1	NA	NA	873.938	875.05	866.152	84.3917	260.685	-0.0147457	NA	26.0345	25.8476	27.3432	17.0643	27.3431	0.0811236	NA	0.0159375	0.0174286	0.0055	-0.0119286	0.391637	2.09754e-07	EEF1A1	FALSE	0.999997	TRUE	yes	no	no	0	TRUE
isoComp_00270913	geneComp_00064048	ENST00000368494	MSTRG.64262	N_1	Y_1	NA	NA	7.65917	7.85915	6.2593	0.648944	2.12421	-0.327904	NA	3.05525	3.39971	0.644027	0.734354	0.439711	-2.38223	NA	0.320562	0.357738	0.0603333	-0.297405	0.0882912	0.0441302	NUS1	FALSE	0.995102	TRUE	no	no	no	0	FALSE
isoComp_00270916	geneComp_00064048	MSTRG.64262.4	MSTRG.64262	N_1	Y_1	NA	NA	7.65917	7.85915	6.2593	0.648944	2.12421	-0.327904	NA	1.50523	1.3256	2.76267	0.345817	1.32395	1.05379	NA	0.281646	0.25119	0.494833	0.243643	0.0441302	0.0441302	NUS1	FALSE	0.996198	TRUE	no	no	no	0	FALSE
isoComp_00270917	geneComp_00064048	MSTRG.64262.5	MSTRG.64262	N_1	Y_1	NA	NA	7.65917	7.85915	6.2593	0.648944	2.12421	-0.327904	NA	1.6722	1.65999	1.75768	0.461738	0.748694	0.0820176	NA	0.205792	0.195619	0.277	0.081381	0.7089	0.0441302	NUS1	NA	0.402543	FALSE	NA	NA	NA	0	FALSE
isoComp_00270918	geneComp_00064048	MSTRG.64262.6	MSTRG.64262	N_1	Y_1	NA	NA	7.65917	7.85915	6.2593	0.648944	2.12421	-0.327904	NA	1.31782	1.35108	1.08497	0.331187	0.498268	-0.313863	NA	0.176083	0.177381	0.167	-0.010381	0.944839	0.0441302	NUS1	NA	0.0022337	FALSE	NA	NA	NA	0	FALSE
isoComp_00281313	geneComp_00066746	ENST00000343574	MSTRG.66784	N_1	Y_1	NA	NA	55.216	58.0272	35.5379	4.33411	9.43416	-0.707212	NA	2.22012	2.15679	2.66342	0.722741	1.88535	0.303128	NA	0.0267708	0.0265238	0.0285	0.00197619	0.358107	0	IKZF1	FALSE	0.999997	TRUE	no	no	yes	0	TRUE
isoComp_00281315	geneComp_00066746	ENST00000359197	MSTRG.66784	N_1	Y_1	NA	NA	55.216	58.0272	35.5379	4.33411	9.43416	-0.707212	NA	2.77669	3.12498	0.338659	1.19216	0.153998	-3.16857	NA	0.0381667	0.0419762	0.0115	-0.0304762	0.927777	0	IKZF1	FALSE	0.999999	TRUE	yes	no	yes	0	TRUE
isoComp_00281320	geneComp_00066746	ENST00000462201	MSTRG.66784	N_1	Y_1	NA	NA	55.216	58.0272	35.5379	4.33411	9.43416	-0.707212	NA	1.3628	1.44588	0.781249	0.175242	0.0913954	-0.879691	NA	0.0180833	0.0184286	0.0156667	-0.0027619	1	0	IKZF1	FALSE	0.898276	TRUE	no	no	yes	0	TRUE
isoComp_00281326	geneComp_00066746	ENST00000641948	MSTRG.66784	N_1	Y_1	NA	NA	55.216	58.0272	35.5379	4.33411	9.43416	-0.707212	NA	1.57032	1.70454	0.630788	0.234479	0.134508	-1.4199	NA	0.0372708	0.038381	0.0295	-0.00888095	0.827378	0	IKZF1	NA	0.314686	FALSE	NA	NA	NA	0	TRUE
isoComp_00281331	geneComp_00066746	MSTRG.66784.12	MSTRG.66784	N_1	Y_1	NA	NA	55.216	58.0272	35.5379	4.33411	9.43416	-0.707212	NA	1.57355	1.53623	1.83485	0.187461	0.927559	0.254754	NA	0.065625	0.062619	0.0866667	0.0240476	0	0	IKZF1	FALSE	1	TRUE	no	no	yes	0	TRUE
isoComp_00281332	geneComp_00066746	MSTRG.66784.13	MSTRG.66784	N_1	Y_1	NA	NA	55.216	58.0272	35.5379	4.33411	9.43416	-0.707212	NA	2.11202	1.80034	4.29381	0.378995	2.79877	1.24935	NA	0.126958	0.11331	0.2225	0.10919	8.72783e-39	0	IKZF1	FALSE	0.999997	TRUE	no	no	yes	0	TRUE
isoComp_00281333	geneComp_00066746	MSTRG.66784.14	MSTRG.66784	N_1	Y_1	NA	NA	55.216	58.0272	35.5379	4.33411	9.43416	-0.707212	NA	1.00214	1.01458	0.915114	0.161636	0.623617	-0.147324	NA	0.0379167	0.0377857	0.0388333	0.00104762	1	0	IKZF1	FALSE	1	TRUE	no	no	yes	0	TRUE
isoComp_00281335	geneComp_00066746	MSTRG.66784.16	MSTRG.66784	N_1	Y_1	NA	NA	55.216	58.0272	35.5379	4.33411	9.43416	-0.707212	NA	6.75768	7.61589	0.750196	1.94048	0.358542	-3.32646	NA	0.0267708	0.0305	0.000666667	-0.0298333	0.665276	0	IKZF1	FALSE	1	TRUE	yes	no	yes	0	TRUE
isoComp_00281347	geneComp_00066746	MSTRG.66784.27	MSTRG.66784	N_1	Y_1	NA	NA	55.216	58.0272	35.5379	4.33411	9.43416	-0.707212	NA	8.77702	9.67469	2.49332	2.03848	2.32041	-1.95186	NA	0.191271	0.203786	0.103667	-0.100119	0.163015	0	IKZF1	FALSE	0.999998	TRUE	yes	no	yes	0	TRUE
isoComp_00281351	geneComp_00066746	MSTRG.66784.34	MSTRG.66784	N_1	Y_1	NA	NA	55.216	58.0272	35.5379	4.33411	9.43416	-0.707212	NA	1.44868	1.3858	1.88883	0.228823	0.913852	0.44402	NA	0.0441667	0.0431667	0.0511667	0.008	0.548091	0	IKZF1	FALSE	1	TRUE	no	no	yes	0	TRUE
isoComp_00281354	geneComp_00066746	MSTRG.66784.38	MSTRG.66784	N_1	Y_1	NA	NA	55.216	58.0272	35.5379	4.33411	9.43416	-0.707212	NA	3.43694	3.1615	5.36504	0.435074	2.36276	0.761111	NA	0.0452708	0.0365238	0.1065	0.0699762	1	0	IKZF1	FALSE	0.999999	TRUE	yes	no	yes	0	TRUE
isoComp_00281355	geneComp_00066746	MSTRG.66784.39	MSTRG.66784	N_1	Y_1	NA	NA	55.216	58.0272	35.5379	4.33411	9.43416	-0.707212	NA	3.0989	3.40945	0.925051	0.64064	0.428161	-1.87065	NA	0.0519792	0.0541667	0.0366667	-0.0175	0.045805	0	IKZF1	FALSE	0.999998	TRUE	yes	no	yes	0	TRUE
isoComp_00281356	geneComp_00066746	MSTRG.66784.4	MSTRG.66784	N_1	Y_1	NA	NA	55.216	58.0272	35.5379	4.33411	9.43416	-0.707212	NA	1.59474	1.40488	2.92371	0.283521	1.59176	1.05204	NA	0.0326875	0.0309762	0.0446667	0.0136905	0.447779	0	IKZF1	FALSE	1	TRUE	no	no	yes	1	TRUE
isoComp_00281357	geneComp_00066746	MSTRG.66784.48	MSTRG.66784	N_1	Y_1	NA	NA	55.216	58.0272	35.5379	4.33411	9.43416	-0.707212	NA	2.52324	2.75694	0.887308	0.345205	0.441279	-1.62462	NA	0.0416667	0.0445476	0.0215	-0.0230476	0.1268	0	IKZF1	FALSE	0.999999	TRUE	no	no	yes	1	TRUE
isoComp_00281358	geneComp_00066746	MSTRG.66784.5	MSTRG.66784	N_1	Y_1	NA	NA	55.216	58.0272	35.5379	4.33411	9.43416	-0.707212	NA	1.66178	1.86589	0.232982	0.344823	0.229899	-2.94865	NA	0.00910417	0.0102857	0.000833333	-0.00945238	0.640458	0	IKZF1	FALSE	1	TRUE	no	no	yes	0	TRUE
isoComp_00281367	geneComp_00066746	MSTRG.66784.6	MSTRG.66784	N_1	Y_1	NA	NA	55.216	58.0272	35.5379	4.33411	9.43416	-0.707212	NA	1.51614	1.67401	0.410984	0.41021	0.201748	-2.00007	NA	0.0139375	0.0146905	0.00866667	-0.00602381	0.853282	0	IKZF1	FALSE	0.999997	TRUE	no	no	yes	0	TRUE
isoComp_00281368	geneComp_00066746	MSTRG.66784.60	MSTRG.66784	N_1	Y_1	NA	NA	55.216	58.0272	35.5379	4.33411	9.43416	-0.707212	NA	1.16988	1.19296	1.00832	0.168826	0.908413	-0.240388	NA	0.0431042	0.0433571	0.0413333	-0.00202381	1	0	IKZF1	FALSE	0.999991	TRUE	no	no	yes	1	TRUE
isoComp_00284608	geneComp_00067596	ENST00000380050	MSTRG.67590	N_1	Y_1	NA	NA	12.472	12.427	12.7873	0.521698	1.14424	0.0412056	NA	4.43197	4.02712	7.26591	0.446872	0.828609	0.849801	NA	0.0987292	0.0858333	0.189	0.103167	0.0148179	0.0147233	CDK14	FALSE	0.999971	TRUE	no	no	yes	0	TRUE
isoComp_00284611	geneComp_00067596	ENST00000406263	MSTRG.67590	N_1	Y_1	NA	NA	12.472	12.427	12.7873	0.521698	1.14424	0.0412056	NA	1.36156	1.55507	0.00696483	0.421154	0.00359504	-6.52753	NA	0.330792	0.347667	0.212667	-0.135	0.0147233	0.0147233	CDK14	FALSE	0.999794	TRUE	no	no	yes	0	TRUE
isoComp_00292390	geneComp_00069207	ENST00000307271	MSTRG.69114	N_1	Y_1	NA	NA	15.0765	15.5013	12.1024	1.72465	3.15722	-0.356832	NA	7.35709	7.8992	3.56231	1.07912	1.51778	-1.14668	NA	0.509625	0.532405	0.350167	-0.182238	0	0	GIMAP8	FALSE	1	TRUE	no	no	yes	1	TRUE
isoComp_00292391	geneComp_00069207	MSTRG.69114.1	MSTRG.69114	N_1	Y_1	NA	NA	15.0765	15.5013	12.1024	1.72465	3.15722	-0.356832	NA	2.69375	2.79234	2.0036	0.543344	1.25634	-0.476851	NA	0.244354	0.24681	0.227167	-0.0196429	1	0	GIMAP8	FALSE	0.999994	TRUE	no	no	no	1	TRUE
isoComp_00292392	geneComp_00069207	MSTRG.69114.2	MSTRG.69114	N_1	Y_1	NA	NA	15.0765	15.5013	12.1024	1.72465	3.15722	-0.356832	NA	2.65084	2.55618	3.31348	0.724679	2.09674	0.373076	NA	0.0459167	0.042619	0.069	0.026381	1	0	GIMAP8	FALSE	1	TRUE	no	no	yes	0	TRUE
isoComp_00292396	geneComp_00069207	MSTRG.69114.7	MSTRG.69114	N_1	Y_1	NA	NA	15.0765	15.5013	12.1024	1.72465	3.15722	-0.356832	NA	1.1034	0.906527	2.48148	0.333808	0.72959	1.44275	NA	0.107292	0.0820238	0.284167	0.202143	0.198424	0	GIMAP8	FALSE	0.990741	TRUE	no	no	no	0	TRUE
isoComp_00296916	geneComp_00070260	ENST00000305364	MSTRG.70135	N_1	Y_1	NA	NA	3.46124	3.30503	4.55472	0.340043	1.7324	0.461505	NA	1.33265	1.28737	1.64968	0.199133	1.32365	0.355317	NA	0.474062	0.497167	0.312333	-0.184833	0	0	TRIM35	FALSE	1	TRUE	no	no	no	0	TRUE
isoComp_00296921	geneComp_00070260	MSTRG.70135.2	MSTRG.70135	N_1	Y_1	NA	NA	3.46124	3.30503	4.55472	0.340043	1.7324	0.461505	NA	1.20673	1.09557	1.98483	0.151684	0.468077	0.851472	NA	0.28025	0.254857	0.458	0.203143	0	0	TRIM35	FALSE	0.999824	TRUE	no	no	no	0	TRUE
isoComp_00299394	geneComp_00070790	ENST00000262644	MSTRG.70643	N_1	Y_1	NA	NA	6.32266	6.31996	6.3415	0.527798	1.85801	0.00490126	NA	3.62383	3.46223	4.75507	0.326332	1.13989	0.456635	NA	0.696937	0.676952	0.836833	0.159881	0.000245774	0.000245774	BPNT2	FALSE	0.999874	TRUE	no	no	no	0	TRUE
isoComp_00299397	geneComp_00070790	MSTRG.70643.2	MSTRG.70643	N_1	Y_1	NA	NA	6.32266	6.31996	6.3415	0.527798	1.85801	0.00490126	NA	2.6259	2.77657	1.5712	0.406636	1.26229	-0.81747	NA	0.289083	0.307286	0.161667	-0.145619	0.000245774	0.000245774	BPNT2	TRUE	0.997717	TRUE	no	no	no	0	TRUE
isoComp_00299422	geneComp_00070807	ENST00000399598	MSTRG.70659	N_1	Y_1	NA	NA	16.9717	16.3808	21.1081	1.68074	5.45742	0.365592	NA	4.45328	3.58434	10.5358	0.938531	5.87163	1.55288	NA	0.24925	0.220619	0.449667	0.229048	8.94823e-07	8.94823e-07	UBXN2B	FALSE	0.997774	TRUE	yes	no	yes	0	TRUE
isoComp_00299427	geneComp_00070807	MSTRG.70659.1	MSTRG.70659	N_1	Y_1	NA	NA	16.9717	16.3808	21.1081	1.68074	5.45742	0.365592	NA	4.18141	4.07743	4.90931	0.576013	2.00449	0.267261	NA	0.190896	0.185238	0.2305	0.0452619	0.991527	8.94823e-07	UBXN2B	NA	0.318737	FALSE	NA	NA	NA	0	TRUE
isoComp_00299430	geneComp_00070807	MSTRG.70659.4	MSTRG.70659	N_1	Y_1	NA	NA	16.9717	16.3808	21.1081	1.68074	5.45742	0.365592	NA	2.29414	2.37071	1.75816	0.458089	1.10247	-0.429146	NA	0.127896	0.134524	0.0815	-0.0530238	0.57952	8.94823e-07	UBXN2B	NA	0.320229	FALSE	NA	NA	NA	0	TRUE
isoComp_00299431	geneComp_00070807	MSTRG.70659.5	MSTRG.70659	N_1	Y_1	NA	NA	16.9717	16.3808	21.1081	1.68074	5.45742	0.365592	NA	1.9923	2.24212	0.24361	0.644996	0.124975	-3.1506	NA	0.266125	0.287833	0.114167	-0.173667	0.15758	8.94823e-07	UBXN2B	NA	0.00422854	FALSE	NA	NA	NA	1	TRUE
isoComp_00299433	geneComp_00070807	MSTRG.70659.7	MSTRG.70659	N_1	Y_1	NA	NA	16.9717	16.3808	21.1081	1.68074	5.45742	0.365592	NA	1.65894	1.69089	1.43524	0.24714	0.507064	-0.234984	NA	0.0518333	0.0559762	0.0228333	-0.0331429	1	8.94823e-07	UBXN2B	NA	0.659889	FALSE	NA	NA	NA	1	TRUE
isoComp_00303420	geneComp_00071853	ENST00000518738	MSTRG.71662	N_1	Y_1	NA	NA	13.7556	13.3505	16.5909	1.16426	3.41457	0.313289	NA	4.4028	4.70028	2.32046	1.18185	1.16545	-1.0152	NA	0.223812	0.232667	0.161833	-0.0708333	1	0.0405627	ATP6V1C1	FALSE	0.999514	TRUE	no	no	no	0	TRUE
isoComp_00303443	geneComp_00071853	MSTRG.71662.31	MSTRG.71662	N_1	Y_1	NA	NA	13.7556	13.3505	16.5909	1.16426	3.41457	0.313289	NA	3.18948	2.57972	7.45779	0.516158	2.65521	1.52788	NA	0.156062	0.132714	0.3195	0.186786	1	0.0405627	ATP6V1C1	FALSE	0.984629	TRUE	no	no	no	1	TRUE
isoComp_00303445	geneComp_00071853	MSTRG.71662.34	MSTRG.71662	N_1	Y_1	NA	NA	13.7556	13.3505	16.5909	1.16426	3.41457	0.313289	NA	2.10915	2.28129	0.904145	0.350593	0.267678	-1.32566	NA	0.342562	0.361595	0.209333	-0.152262	0.0405627	0.0405627	ATP6V1C1	NA	0.615087	FALSE	NA	NA	NA	1	TRUE
isoComp_00303945	geneComp_00071985	ENST00000518995	MSTRG.71791	N_1	Y_1	NA	NA	24.7939	24.9552	23.665	2.56391	4.36437	-0.0765488	NA	1.77811	1.41527	4.31802	0.691784	3.16956	1.60248	NA	0.0511042	0.0354524	0.160667	0.125214	0.824486	0.0183539	EIF3H	FALSE	0.978197	TRUE	no	no	yes	0	TRUE
isoComp_00303948	geneComp_00071985	ENST00000521861	MSTRG.71791	N_1	Y_1	NA	NA	24.7939	24.9552	23.665	2.56391	4.36437	-0.0765488	NA	5.67839	5.79256	4.87921	0.559893	1.85501	-0.24709	NA	0.220104	0.225667	0.181167	-0.0445	0.830638	0.0183539	EIF3H	FALSE	0.999613	TRUE	no	no	yes	0	TRUE
isoComp_00303954	geneComp_00071985	MSTRG.71791.14	MSTRG.71791	N_1	Y_1	NA	NA	24.7939	24.9552	23.665	2.56391	4.36437	-0.0765488	NA	1.37084	1.52738	0.275084	1.04823	0.183068	-2.43102	NA	0.03475	0.0331429	0.046	0.0128571	1	0.0183539	EIF3H	FALSE	0.935291	TRUE	no	no	yes	0	TRUE
isoComp_00303955	geneComp_00071985	MSTRG.71791.16	MSTRG.71791	N_1	Y_1	NA	NA	24.7939	24.9552	23.665	2.56391	4.36437	-0.0765488	NA	9.26645	9.14751	10.099	2.14266	3.15023	0.142617	NA	0.136646	0.12819	0.195833	0.0676429	0.928341	0.0183539	EIF3H	FALSE	0.995089	TRUE	no	no	yes	0	TRUE
isoComp_00303967	geneComp_00071985	MSTRG.71791.8	MSTRG.71791	N_1	Y_1	NA	NA	24.7939	24.9552	23.665	2.56391	4.36437	-0.0765488	NA	1.23508	1.39487	0.116571	0.199152	0.0345455	-3.47241	NA	0.187417	0.202857	0.0793333	-0.123524	0.0183539	0.0183539	EIF3H	FALSE	0.996786	TRUE	no	no	yes	0	TRUE
isoComp_00306221	geneComp_00072560	ENST00000220592	MSTRG.72324	N_1	Y_1	NA	NA	15.1692	14.8653	17.2969	0.634139	1.804	0.218431	NA	1.42176	1.59301	0.222976	0.352488	0.155218	-2.78253	NA	0.305625	0.325976	0.163167	-0.16281	6.45478e-06	6.45478e-06	AGO2	FALSE	1	TRUE	no	no	no	1	TRUE
isoComp_00306223	geneComp_00072560	ENST00000518019	MSTRG.72324	N_1	Y_1	NA	NA	15.1692	14.8653	17.2969	0.634139	1.804	0.218431	NA	1.43426	1.45015	1.32305	0.1353	0.551005	-0.13138	NA	0.0699583	0.0717619	0.0573333	-0.0144286	0.830048	6.45478e-06	AGO2	NA	0.00274441	FALSE	NA	NA	NA	0	TRUE
isoComp_00306231	geneComp_00072560	ENST00000624190	MSTRG.72324	N_1	Y_1	NA	NA	15.1692	14.8653	17.2969	0.634139	1.804	0.218431	NA	1.16685	1.21145	0.854645	0.0863499	0.243897	-0.498412	NA	0.04475	0.0470476	0.0286667	-0.018381	0.259443	6.45478e-06	AC067931	NA	0.0578621	FALSE	NA	NA	NA	0	TRUE
isoComp_00306233	geneComp_00072560	MSTRG.72324.10	MSTRG.72324	N_1	Y_1	NA	NA	15.1692	14.8653	17.2969	0.634139	1.804	0.218431	NA	1.02606	0.982024	1.33428	0.127721	0.423366	0.438386	NA	0.0659375	0.0637143	0.0815	0.0177857	0.917195	6.45478e-06	AGO2	TRUE	0.996292	TRUE	no	no	no	2	TRUE
isoComp_00306236	geneComp_00072560	MSTRG.72324.17	MSTRG.72324	N_1	Y_1	NA	NA	15.1692	14.8653	17.2969	0.634139	1.804	0.218431	NA	1.00008	0.610857	3.72463	0.23887	1.2001	2.58863	NA	0.0491875	0.0290476	0.190167	0.161119	1	6.45478e-06	AGO2	FALSE	1	TRUE	no	no	no	0	TRUE
isoComp_00306245	geneComp_00072560	MSTRG.72324.5	MSTRG.72324	N_1	Y_1	NA	NA	15.1692	14.8653	17.2969	0.634139	1.804	0.218431	NA	2.90926	2.93873	2.70296	0.264105	0.887515	-0.120225	NA	0.0591458	0.0611667	0.045	-0.0161667	0.783037	6.45478e-06	AGO2	FALSE	1	TRUE	no	no	no	1	TRUE
isoComp_00306247	geneComp_00072560	MSTRG.72324.7	MSTRG.72324	N_1	Y_1	NA	NA	15.1692	14.8653	17.2969	0.634139	1.804	0.218431	NA	1.06017	0.90132	2.17214	0.144314	1.04663	1.25972	NA	0.10175	0.0917619	0.171667	0.0799048	0.457827	6.45478e-06	AGO2	TRUE	1	TRUE	no	no	no	1	TRUE
isoComp_00309976	geneComp_00073391	ENST00000379731	MSTRG.73109	N_1	Y_1	NA	NA	33.1109	32.8598	34.8685	2.0082	4.67711	0.0855739	NA	18.1981	19.3765	9.94918	2.38479	1.89136	-0.960956	NA	0.639708	0.676786	0.380167	-0.296619	0.0338555	0.0338555	B4GALT1	FALSE	0.999946	TRUE	no	no	yes	0	TRUE
isoComp_00309984	geneComp_00073391	MSTRG.73109.2	MSTRG.73109	N_1	Y_1	NA	NA	33.1109	32.8598	34.8685	2.0082	4.67711	0.0855739	NA	6.48629	5.48101	13.5233	1.59232	6.04937	1.30137	NA	0.0771667	0.053619	0.242	0.188381	1	0.0338555	B4GALT1	TRUE	0.999946	TRUE	no	no	yes	0	TRUE
isoComp_00309985	geneComp_00073391	MSTRG.73109.3	MSTRG.73109	N_1	Y_1	NA	NA	33.1109	32.8598	34.8685	2.0082	4.67711	0.0855739	NA	2.03385	2.01121	2.19231	0.474361	1.53631	0.123795	NA	0.0522917	0.0528571	0.0483333	-0.00452381	0.993017	0.0338555	B4GALT1	TRUE	0.999839	TRUE	no	no	yes	0	TRUE
isoComp_00309989	geneComp_00073391	MSTRG.73109.7	MSTRG.73109	N_1	Y_1	NA	NA	33.1109	32.8598	34.8685	2.0082	4.67711	0.0855739	NA	2.00881	1.96162	2.33915	0.206413	0.671884	0.252759	NA	0.119479	0.11531	0.148667	0.0333571	0.737642	0.0338555	B4GALT1	TRUE	0.999423	TRUE	no	no	yes	1	TRUE
isoComp_00309990	geneComp_00073391	MSTRG.73109.8	MSTRG.73109	N_1	Y_1	NA	NA	33.1109	32.8598	34.8685	2.0082	4.67711	0.0855739	NA	1.04748	0.87664	2.24339	0.379778	1.97034	1.34568	NA	0.0244792	0.0208095	0.0501667	0.0293571	0.771453	0.0338555	B4GALT1	NA	0.0952378	FALSE	NA	NA	NA	1	TRUE
isoComp_00310605	geneComp_00073531	ENST00000358901	MSTRG.73237	N_1	Y_1	NA	NA	37.5738	37.2807	39.6254	1.90249	6.52032	0.0879728	NA	4.24378	3.1246	12.0781	0.702914	6.09717	1.94723	NA	0.0909167	0.0721905	0.222	0.14981	0.914151	1.02071e-05	VCP	FALSE	1	TRUE	no	no	yes	0	TRUE
isoComp_00310618	geneComp_00073531	ENST00000493886	MSTRG.73237	N_1	Y_1	NA	NA	37.5738	37.2807	39.6254	1.90249	6.52032	0.0879728	NA	9.76332	10.5465	4.28115	1.91666	1.6396	-1.29869	NA	0.366375	0.389667	0.203333	-0.186333	1.02071e-05	1.02071e-05	VCP	FALSE	0.999999	TRUE	no	no	yes	1	TRUE
isoComp_00310619	geneComp_00073531	MSTRG.73237.1	MSTRG.73237	N_1	Y_1	NA	NA	37.5738	37.2807	39.6254	1.90249	6.52032	0.0879728	NA	4.89169	4.8984	4.84475	0.442501	0.961804	-0.0158556	NA	0.125438	0.125	0.1285	0.0035	1	1.02071e-05	VCP	TRUE	0.999587	TRUE	no	no	yes	4	TRUE
isoComp_00310620	geneComp_00073531	MSTRG.73237.12	MSTRG.73237	N_1	Y_1	NA	NA	37.5738	37.2807	39.6254	1.90249	6.52032	0.0879728	NA	2.04802	2.01022	2.31262	0.15128	0.53756	0.201241	NA	0.063375	0.0615476	0.0761667	0.014619	1	1.02071e-05	VCP	TRUE	0.999806	TRUE	no	no	no	2	TRUE
isoComp_00310621	geneComp_00073531	MSTRG.73237.2	MSTRG.73237	N_1	Y_1	NA	NA	37.5738	37.2807	39.6254	1.90249	6.52032	0.0879728	NA	1.19606	1.24366	0.862832	0.110672	0.286907	-0.522375	NA	0.0418125	0.0427619	0.0351667	-0.00759524	0.829933	1.02071e-05	.	NA	0.00458222	FALSE	NA	NA	NA	0	TRUE
isoComp_00310622	geneComp_00073531	MSTRG.73237.3	MSTRG.73237	N_1	Y_1	NA	NA	37.5738	37.2807	39.6254	1.90249	6.52032	0.0879728	NA	2.49184	2.57626	1.90092	0.437177	1.10636	-0.436601	NA	0.0367083	0.0364524	0.0385	0.00204762	0.46661	1.02071e-05	VCP	TRUE	1	TRUE	no	no	yes	0	TRUE
isoComp_00310625	geneComp_00073531	MSTRG.73237.7	MSTRG.73237	N_1	Y_1	NA	NA	37.5738	37.2807	39.6254	1.90249	6.52032	0.0879728	NA	7.02772	6.90423	7.8921	0.411348	0.723842	0.192668	NA	0.163458	0.159381	0.192	0.032619	0.91638	1.02071e-05	VCP	TRUE	0.998407	TRUE	no	no	no	5	TRUE
isoComp_00310626	geneComp_00073531	MSTRG.73237.8	MSTRG.73237	N_1	Y_1	NA	NA	37.5738	37.2807	39.6254	1.90249	6.52032	0.0879728	NA	2.88997	2.89064	2.88524	0.36955	1.02947	-0.00269046	NA	0.0547917	0.0540476	0.06	0.00595238	1	1.02071e-05	VCP	FALSE	0.999645	TRUE	no	no	yes	2	TRUE
isoComp_00310979	geneComp_00073597	ENST00000345519	MSTRG.73298	N_1	Y_1	NA	NA	17.6576	17.1335	21.3262	1.50877	4.95618	0.315643	NA	10.6146	9.747	16.6878	1.58468	4.1634	0.775147	NA	0.65325	0.629238	0.821333	0.192095	0.0116851	0	CLTA	FALSE	0.995059	TRUE	no	no	yes	0	FALSE
isoComp_00310987	geneComp_00073597	MSTRG.73298.12	MSTRG.73298	N_1	Y_1	NA	NA	17.6576	17.1335	21.3262	1.50877	4.95618	0.315643	NA	2.88535	3.18392	0.795375	0.413536	0.351279	-1.9876	NA	0.09475	0.107452	0.00583333	-0.101619	0	0	CLTA	FALSE	0.983237	TRUE	no	no	yes	0	FALSE
isoComp_00310988	geneComp_00073597	MSTRG.73298.13	MSTRG.73298	N_1	Y_1	NA	NA	17.6576	17.1335	21.3262	1.50877	4.95618	0.315643	NA	2.08177	2.35669	0.157282	0.537022	0.109141	-3.82252	NA	0.0738333	0.084381	0	-0.084381	0.187265	0	CLTA	TRUE	0.951675	TRUE	no	no	yes	0	FALSE
isoComp_00317906	geneComp_00075496	ENST00000368141	MSTRG.7509	N_1	Y_1	NA	NA	146.467	147.875	136.607	14.6336	24.4523	-0.114343	NA	133.958	135.615	122.362	14.3796	28.9331	-0.148346	NA	0.901438	0.916952	0.792833	-0.124119	0.00129405	0.00129405	MNDA	FALSE	0.999857	TRUE	no	no	yes	0	TRUE
isoComp_00317908	geneComp_00075496	ENST00000491210	MSTRG.7509	N_1	Y_1	NA	NA	146.467	147.875	136.607	14.6336	24.4523	-0.114343	NA	1.22746	0.504439	6.28863	0.0928643	5.19053	3.61397	NA	0.0446875	0.0269762	0.168667	0.14169	0.899306	0.00129405	MNDA	NA	0.184461	FALSE	NA	NA	NA	0	TRUE
isoComp_00317912	geneComp_00075496	MSTRG.7509.13	MSTRG.7509	N_1	Y_1	NA	NA	146.467	147.875	136.607	14.6336	24.4523	-0.114343	NA	2.73879	2.83198	2.08644	0.392038	0.536762	-0.438953	NA	0.0125833	0.0126429	0.0121667	-0.00047619	0.452641	0.00129405	MNDA	NA	0.616052	FALSE	NA	NA	NA	1	TRUE
isoComp_00317922	geneComp_00075496	MSTRG.7509.9	MSTRG.7509	N_1	Y_1	NA	NA	146.467	147.875	136.607	14.6336	24.4523	-0.114343	NA	5.87885	6.07635	4.49632	2.53311	4.49622	-0.433626	NA	0.0248125	0.0256429	0.019	-0.00664286	0.935764	0.00129405	MNDA	FALSE	0.999783	TRUE	no	no	yes	0	TRUE
isoComp_00318080	geneComp_00075523	ENST00000286713	MSTRG.75113	N_1	Y_1	NA	NA	159.308	157.587	171.352	20.4805	31.7632	0.120804	NA	3.46452	3.24953	4.96939	0.364057	1.79037	0.611302	NA	0.0094375	0.00959524	0.00833333	-0.0012619	0.918068	0.00497239	STOM	FALSE	0.997693	TRUE	no	no	no	1	TRUE
isoComp_00318084	geneComp_00075523	MSTRG.75113.11	MSTRG.75113	N_1	Y_1	NA	NA	159.308	157.587	171.352	20.4805	31.7632	0.120804	NA	1.00801	1.152	0.0001	1.1519	0	-6.84611	NA	0.00833333	0.00952381	0	-0.00952381	0.26018	0.00497239	STOM	TRUE	0.997734	TRUE	no	no	no	0	TRUE
isoComp_00318085	geneComp_00075523	MSTRG.75113.3	MSTRG.75113	N_1	Y_1	NA	NA	159.308	157.587	171.352	20.4805	31.7632	0.120804	NA	17.2363	16.4905	22.4566	5.5776	19.9264	0.445271	NA	0.0177917	0.0161667	0.0291667	0.013	0.957338	0.00497239	STOM	FALSE	0.989158	TRUE	no	no	no	1	TRUE
isoComp_00318086	geneComp_00075523	MSTRG.75113.4	MSTRG.75113	N_1	Y_1	NA	NA	159.308	157.587	171.352	20.4805	31.7632	0.120804	NA	33.6659	35.2424	22.6306	6.20737	13.6331	-0.638809	NA	0.0956042	0.103786	0.0383333	-0.0654524	0.0518613	0.00497239	STOM	FALSE	0.969309	TRUE	no	no	no	1	TRUE
isoComp_00318087	geneComp_00075523	MSTRG.75113.5	MSTRG.75113	N_1	Y_1	NA	NA	159.308	157.587	171.352	20.4805	31.7632	0.120804	NA	10.7833	12.185	0.971303	3.24302	0.795726	-3.63545	NA	0.295354	0.325667	0.0831667	-0.2425	0.466704	0.00497239	STOM	FALSE	0.968786	TRUE	no	no	no	1	TRUE
isoComp_00318088	geneComp_00075523	MSTRG.75113.6	MSTRG.75113	N_1	Y_1	NA	NA	159.308	157.587	171.352	20.4805	31.7632	0.120804	NA	8.93601	9.45558	5.29904	2.34521	2.80543	-0.834239	NA	0.0412708	0.045	0.0151667	-0.0298333	0.662335	0.00497239	STOM	FALSE	0.996425	TRUE	no	no	no	1	TRUE
isoComp_00318089	geneComp_00075523	MSTRG.75113.8	MSTRG.75113	N_1	Y_1	NA	NA	159.308	157.587	171.352	20.4805	31.7632	0.120804	NA	60.8966	59.0763	73.639	10.3238	22.6925	0.317841	NA	0.501271	0.463167	0.768	0.304833	0.00497239	0.00497239	STOM	FALSE	0.987098	TRUE	no	no	no	1	TRUE
isoComp_00318090	geneComp_00075523	MSTRG.75113.9	MSTRG.75113	N_1	Y_1	NA	NA	159.308	157.587	171.352	20.4805	31.7632	0.120804	NA	22.8196	20.2388	40.8852	8.86183	24.3353	1.01409	NA	0.0304375	0.0266667	0.0568333	0.0301667	0.563098	0.00497239	STOM	FALSE	0.988983	TRUE	no	no	no	1	TRUE
isoComp_00319948	geneComp_00075879	ENST00000483458	MSTRG.75443	N_1	Y_1	NA	NA	6.92577	6.78042	7.94324	0.470476	2.06183	0.228043	NA	1.81896	1.57923	3.49712	0.237722	1.84049	1.14196	NA	0.110167	0.0943095	0.221167	0.126857	0.00451944	0.00451944	MIGA2	FALSE	0.937257	TRUE	no	no	no	0	TRUE
isoComp_00319955	geneComp_00075879	MSTRG.75443.2	MSTRG.75443	N_1	Y_1	NA	NA	6.92577	6.78042	7.94324	0.470476	2.06183	0.228043	NA	2.3974	2.47584	1.84831	0.232765	0.701848	-0.419738	NA	0.365042	0.38369	0.2345	-0.14919	0.00457336	0.00451944	MIGA2	TRUE	1	TRUE	no	no	yes	0	TRUE
isoComp_00320200	geneComp_00075926	ENST00000420781	MSTRG.75488	N_1	Y_1	NA	NA	28.3027	28.7874	24.9094	1.11304	3.30991	-0.208668	NA	2.5917	2.49973	3.23549	0.710645	2.85772	0.370906	NA	0.0936667	0.0894524	0.123167	0.0337143	0.898244	2.3928e-05	FNBP1	FALSE	1	TRUE	no	no	yes	0	TRUE
isoComp_00320201	geneComp_00075926	ENST00000443566	MSTRG.75488	N_1	Y_1	NA	NA	28.3027	28.7874	24.9094	1.11304	3.30991	-0.208668	NA	15.7257	16.6619	9.17239	1.22968	5.09803	-0.860476	NA	0.420083	0.449095	0.217	-0.232095	2.3928e-05	2.3928e-05	FNBP1	FALSE	1	TRUE	no	no	yes	0	TRUE
isoComp_00320212	geneComp_00075926	MSTRG.75488.15	MSTRG.75488	N_1	Y_1	NA	NA	28.3027	28.7874	24.9094	1.11304	3.30991	-0.208668	NA	2.34769	2.48659	1.37539	0.188245	0.363292	-0.849661	NA	0.0958542	0.102381	0.0501667	-0.0522143	0.458746	2.3928e-05	FNBP1	TRUE	0.991872	TRUE	no	no	no	1	TRUE
isoComp_00320224	geneComp_00075926	MSTRG.75488.29	MSTRG.75488	N_1	Y_1	NA	NA	28.3027	28.7874	24.9094	1.11304	3.30991	-0.208668	NA	1.00438	1.06454	0.583223	0.0812116	0.115288	-0.857076	NA	0.0392708	0.0423571	0.0176667	-0.0246905	0.868197	2.3928e-05	FNBP1	NA	0.00220069	FALSE	NA	NA	NA	0	TRUE
isoComp_00320225	geneComp_00075926	MSTRG.75488.3	MSTRG.75488	N_1	Y_1	NA	NA	28.3027	28.7874	24.9094	1.11304	3.30991	-0.208668	NA	1.37793	1.03056	3.80953	0.29825	1.78033	1.87604	NA	0.103167	0.0789286	0.272833	0.193905	0.0307323	2.3928e-05	FNBP1	TRUE	1	TRUE	no	no	yes	0	TRUE
isoComp_00320226	geneComp_00075926	MSTRG.75488.5	MSTRG.75488	N_1	Y_1	NA	NA	28.3027	28.7874	24.9094	1.11304	3.30991	-0.208668	NA	1.5143	1.59325	0.961653	0.317483	0.644017	-0.722488	NA	0.0447917	0.0477619	0.024	-0.0237619	1	2.3928e-05	FNBP1	TRUE	0.999996	TRUE	no	no	yes	0	TRUE
isoComp_00322655	geneComp_00076374	ENST00000368003	MSTRG.7618	N_1	Y_1	NA	NA	8.71132	9.05434	6.31018	0.872486	1.39361	-0.520236	NA	4.46558	4.57157	3.72369	0.716114	0.656951	-0.295241	NA	0.0541667	0.0587381	0.0221667	-0.0365714	1	0.00399977	UFC1	FALSE	0.941232	TRUE	no	no	no	0	TRUE
isoComp_00322661	geneComp_00076374	MSTRG.7618.5	MSTRG.7618	N_1	Y_1	NA	NA	8.71132	9.05434	6.31018	0.872486	1.39361	-0.520236	NA	1.26974	1.23618	1.50466	0.325931	1.35842	0.281475	NA	0.199937	0.186952	0.290833	0.103881	0.981587	0.00399977	UFC1	NA	0.0538425	FALSE	NA	NA	NA	0	TRUE
isoComp_00322662	geneComp_00076374	MSTRG.7618.7	MSTRG.7618	N_1	Y_1	NA	NA	8.71132	9.05434	6.31018	0.872486	1.39361	-0.520236	NA	1.29	1.45876	0.108688	0.250347	0.0977574	-3.62935	NA	0.262479	0.286286	0.0958333	-0.190452	0.00399977	0.00399977	UFC1	NA	0.0534971	FALSE	NA	NA	NA	1	TRUE
isoComp_00322947	geneComp_00076437	ENST00000282169	MSTRG.7676	N_1	Y_1	NA	NA	10.6622	10.2071	13.8475	0.466525	2.67497	0.43967	NA	2.36218	2.57148	0.8971	0.258074	0.347178	-1.50886	NA	0.136229	0.151881	0.0266667	-0.125214	0.0075841	0.0075841	UHMK1	FALSE	0.834719	TRUE	no	no	no	1	TRUE
isoComp_00322948	geneComp_00076437	ENST00000489294	MSTRG.7676	N_1	Y_1	NA	NA	10.6622	10.2071	13.8475	0.466525	2.67497	0.43967	NA	3.47093	2.773	8.35639	0.401337	3.82346	1.58796	NA	0.435667	0.414405	0.5845	0.170095	0.617209	0.0075841	UHMK1	FALSE	0.999835	TRUE	no	no	no	1	TRUE
isoComp_00322949	geneComp_00076437	ENST00000538489	MSTRG.7676	N_1	Y_1	NA	NA	10.6622	10.2071	13.8475	0.466525	2.67497	0.43967	NA	1.39205	1.28475	2.14313	0.218804	0.798411	0.73376	NA	0.179958	0.171452	0.2395	0.0680476	0.539804	0.0075841	UHMK1	FALSE	0.997302	TRUE	no	no	no	1	TRUE
isoComp_00322951	geneComp_00076437	MSTRG.7676.4	MSTRG.7676	N_1	Y_1	NA	NA	10.6622	10.2071	13.8475	0.466525	2.67497	0.43967	NA	3.23815	3.35503	2.41998	0.385832	1.5322	-0.469675	NA	0.223083	0.234143	0.145667	-0.0884762	0.0608037	0.0075841	UHMK1	FALSE	0.992363	TRUE	no	no	no	0	TRUE
isoComp_00323371	geneComp_00076558	ENST00000367876	MSTRG.7793	N_1	Y_1	NA	NA	5.61107	5.75727	4.58763	0.453282	1.24073	-0.326999	NA	1.28464	1.44897	0.134374	0.240292	0.134274	-3.33707	NA	0.105271	0.12031	0	-0.12031	0.0730972	0.0178003	POGK	FALSE	1	TRUE	no	no	yes	0	TRUE
isoComp_00323373	geneComp_00076558	MSTRG.7793.1	MSTRG.7793	N_1	Y_1	NA	NA	5.61107	5.75727	4.58763	0.453282	1.24073	-0.326999	NA	1.93418	1.78511	2.97765	0.211821	0.764136	0.734938	NA	0.659104	0.635452	0.824667	0.189214	0.0178003	0.0178003	POGK	FALSE	1	TRUE	no	no	yes	0	TRUE
isoComp_00323377	geneComp_00076558	MSTRG.7793.6	MSTRG.7793	N_1	Y_1	NA	NA	5.61107	5.75727	4.58763	0.453282	1.24073	-0.326999	NA	1.52657	1.74464	0.0001	0.293272	0	-7.44067	NA	0.120271	0.137452	0	-0.137452	0.0258815	0.0178003	POGK	FALSE	1	TRUE	no	no	yes	1	TRUE
isoComp_00323873	geneComp_00076690	ENST00000442087	MSTRG.7917	N_1	Y_1	NA	NA	87.6609	88.8882	79.07	13.0827	22.5806	-0.168841	NA	81.9861	86.6981	49.0024	13.2522	13.9645	-0.823018	NA	0.958562	0.976357	0.834	-0.142357	4.08087e-15	4.08087e-15	PFN1P1	NA	0.452089	FALSE	NA	NA	NA	1	TRUE
isoComp_00323874	geneComp_00076690	MSTRG.7917.1	MSTRG.7917	N_1	Y_1	NA	NA	87.6609	88.8882	79.07	13.0827	22.5806	-0.168841	NA	5.6748	2.19011	30.0676	2.19001	30.0675	3.77304	NA	0.0414375	0.0236429	0.166	0.142357	4.08087e-15	4.08087e-15	PFN1P1	NA	0.0240109	FALSE	NA	NA	NA	0	TRUE
isoComp_00329735	geneComp_00078219	ENST00000366813	MSTRG.9339	N_1	Y_1	NA	NA	497.255	486.239	574.363	28.8025	79.223	0.240293	NA	154.816	165.39	80.801	32.2286	62.4945	-1.03333	NA	0.419104	0.444381	0.242167	-0.202214	0.235516	3.10202e-07	H3-3A	NA	0.712496	FALSE	NA	NA	NA	0	FALSE
isoComp_00329736	geneComp_00078219	ENST00000366814	MSTRG.9339	N_1	Y_1	NA	NA	497.255	486.239	574.363	28.8025	79.223	0.240293	NA	31.5662	33.0152	21.4229	3.35129	8.84556	-0.62374	NA	0.0837083	0.085881	0.0685	-0.017381	0.306361	3.10202e-07	H3-3A	NA	0.446589	FALSE	NA	NA	NA	0	FALSE
isoComp_00329737	geneComp_00078219	ENST00000366815	MSTRG.9339	N_1	Y_1	NA	NA	497.255	486.239	574.363	28.8025	79.223	0.240293	NA	31.9892	33.8321	19.0894	4.81738	5.71073	-0.825292	NA	0.109167	0.114071	0.0748333	-0.0392381	0.0731103	3.10202e-07	H3-3A	NA	0.700474	FALSE	NA	NA	NA	0	FALSE
isoComp_00329738	geneComp_00078219	ENST00000366816	MSTRG.9339	N_1	Y_1	NA	NA	497.255	486.239	574.363	28.8025	79.223	0.240293	NA	14.047	15.4753	4.04911	7.60843	0.593326	-1.93166	NA	0.0208542	0.0230238	0.00566667	-0.0173571	1	3.10202e-07	H3-3A	NA	0.718786	FALSE	NA	NA	NA	0	FALSE
isoComp_00329739	geneComp_00078219	ENST00000653960	MSTRG.9339	N_1	Y_1	NA	NA	497.255	486.239	574.363	28.8025	79.223	0.240293	NA	7.53618	7.57738	7.24772	0.638335	2.71929	-0.0640868	NA	0.0319792	0.0318571	0.0328333	0.00097619	0.300986	3.10202e-07	H3-3A	NA	0.0534491	FALSE	NA	NA	NA	0	FALSE
isoComp_00329740	geneComp_00078219	ENST00000655399	MSTRG.9339	N_1	Y_1	NA	NA	497.255	486.239	574.363	28.8025	79.223	0.240293	NA	129.935	128.749	138.236	26.1385	98.678	0.102563	NA	0.114812	0.119429	0.0825	-0.0369286	1	3.10202e-07	H3-3A	NA	0.714445	FALSE	NA	NA	NA	0	FALSE
isoComp_00329741	geneComp_00078219	ENST00000656829	MSTRG.9339	N_1	Y_1	NA	NA	497.255	486.239	574.363	28.8025	79.223	0.240293	NA	32.853	37.5463	0.0001	14.0211	0	-11.8605	NA	0.0755833	0.086381	0	-0.086381	0.0205053	3.10202e-07	H3-3A	NA	0.00057157	FALSE	NA	NA	NA	0	FALSE
isoComp_00329746	geneComp_00078219	MSTRG.9339.13	MSTRG.9339	N_1	Y_1	NA	NA	497.255	486.239	574.363	28.8025	79.223	0.240293	NA	16.0829	16.5799	12.6035	4.45452	6.64044	-0.395341	NA	0.00570833	0.00602381	0.0035	-0.00252381	0.972325	3.10202e-07	H3-3A	NA	0.716916	FALSE	NA	NA	NA	0	FALSE
isoComp_00329751	geneComp_00078219	MSTRG.9339.5	MSTRG.9339	N_1	Y_1	NA	NA	497.255	486.239	574.363	28.8025	79.223	0.240293	NA	66.6634	37.6876	269.493	11.5656	111.548	2.83776	NA	0.105625	0.0584048	0.436167	0.377762	3.10202e-07	3.10202e-07	H3-3A	NA	0.303359	FALSE	NA	NA	NA	0	FALSE
isoComp_00330295	geneComp_00078372	ENST00000344517	MSTRG.9481	N_1	Y_1	NA	NA	4.88341	4.8904	4.83445	0.393232	1.02382	-0.0165663	NA	1.43823	1.23603	2.85368	0.261314	1.06544	1.20053	NA	0.330229	0.29781	0.557167	0.259357	1.22918e-05	1.22918e-05	ABCB10	FALSE	1	TRUE	no	no	no	0	TRUE
isoComp_00330304	geneComp_00078372	MSTRG.9481.6	MSTRG.9481	N_1	Y_1	NA	NA	4.88341	4.8904	4.83445	0.393232	1.02382	-0.0165663	NA	1.33031	1.50559	0.103293	0.254688	0.0952174	-3.74175	NA	0.225062	0.257143	0.0005	-0.256643	1.22918e-05	1.22918e-05	ABCB10	FALSE	0.999999	TRUE	no	no	no	0	TRUE
